# Supplementary material for: The landscape of DNA methylation-mediated regulation of long non-coding RNAs in breast cancer
Source: Oncotarget. 2017 May 8;8(31):51134–50. doi: 10.18632/oncotarget.17705 (PMC5584237; doi:10.18632/oncotarget.17705)
Supplement: Supplementary file 2 [file oncotarget-08-51134-s002.xlsx]

## Sheet: HMLncs
# Ontology	ID	Desc	HyperP	Genes
Disease Ontology	DOID:2914	immune system disease	0.00271	AKAP13,APOA1,BAG5,BCAR1,BCOR,CBX5,CIITA,CSNK1A1,CTDP1,CXCL12,CYP1B1,DAB2,DUSP1,EPHB4,FBN1,FCGR1B,FZD7,GLIS2,GLRX,GNAI1,GPNMB,GSTO2,HDAC2,HMBOX1,HMGB1,HOXA11,ITGA5,ITGB5,JAK1,KIF21A,MARCKS,NCR2,NFATC1,NOTCH2,NOTCH4,NUB1,OTX2,PANX2,PCBP1,PDGFA,PHOX2B,PIAS3,PINX1,POLG,POU2F2,PPP2R4,PRPF6,RARRES2,RNF11,S100A6,S100A7,SERPING1,SIRPA,SIRPG,SMOC2,SP3,SPARC,SPATC1,SPRED1,SYK,THY1,TIA1,YPEL3,ZEB2,ZFP36L1
Disease Ontology	DOID:9720	vitreous disease	0.00375	HMGB1,ITGA5
Disease Ontology	DOID:12270	coloboma	0.00375	CRYAA,OTX2
Disease Ontology	DOID:1115	sarcoma	0.00459	ANO1,BCAR1,CIITA,CLUAP1,CRADD,CXCL12,DUSP1,FBN1,GPNMB,HMGB1,HOXC11,JAK1,NFATC1,NOTCH4,PDGFA,PHOX2B,PLXNC1,RHEB,S100A6,S100A7,SP3,SPARC,SPRY1,SYK,THBS2,THY1,TIA1,UTS2R,WNT1,ZFP28
Disease Ontology	DOID:162	cancer	0.00459	ADIRF,AKAP13,ANO1,APOA1,BAG5,BCAR1,BVES,CBX5,CIITA,CLDN9,CLUAP1,CRADD,CRYAA,CSNK1A1,CXCL12,CYP1B1,DAB2,DNM3,DUSP1,EML4,EPHB4,FBN1,FGL2,FZD7,GLRX,GLUD1,GPNMB,GSTO2,HDAC2,HMBOX1,HMGB1,HOXA11,HOXC11,ITGA5,ITGB5,JAK1,LEMD1,LHB,MARCKS,NFATC1,NOTCH2,NOTCH4,NUAK2,OTX2,PAM16,PANX2,PCBP1,PDGFA,PHOX2B,PIAS3,PINX1,PLEKHA8,PLXNC1,POLG,POPDC3,POU2F2,PPP2R4,PRPF6,PVRL1,RAD51B,RHEB,RNF11,S100A6,S100A7,SEPP1,SIA…
Disease Ontology	DOID:5327	retinal detachment	0.00495	CXCL12,HMGB1
Disease Ontology	DOID:7	disease of anatomical entity	0.00576	AKAP13,APOA1,BAG5,BCAR1,BCOR,BVES,CBX5,CD207,CIITA,CLUAP1,CRADD,CRYAA,CSNK1A1,CTDP1,CXCL12,CYP1B1,DAB2,DDN,DNM3,DUSP1,EBF1,ECI2,EPHB4,FAM53B,FBN1,FCGR1B,FGF3,FGL2,FOXJ1,FOXP4,FZD7,GLIS2,GLRX,GLUD1,GNAI1,GPNMB,GSTO2,HDAC2,HMBOX1,HMGB1,HOXA11,HOXC11,ITGA5,ITGB5,JAK1,KIF21A,LHB,LRRFIP1,MARCKS,NCR2,NFATC1,NOTCH2,NOTCH4,NUAK2,NUB1,OPLAH,OTX2,PANX2,PCBP1,PDGFA,PHOX2B,PIAS3,PINX1,POLG,POU2F2,PPP2R4,PRPF…
Disease Ontology	DOID:2725	capillary hemangioma	0.00631	NOTCH2,NOTCH4
Disease Ontology	DOID:0050155	sensory system disease	0.00863	APOA1,CRYAA,CXCL12,CYP1B1,FAM53B,FBN1,FGF3,HMGB1,ITGA5,KIF21A,NUB1,POLG,S100A7,SBF2,SERPING1,SPARC,THY1,WNT1
Disease Ontology	DOID:193	reproductive system cancer	0.00903	AKAP13,APOA1,BCAR1,CBX5,CSNK1A1,CXCL12,CYP1B1,DAB2,DUSP1,EPHB4,GPNMB,GSTO2,HDAC2,HOXC11,ITGA5,ITGB5,JAK1,NFATC1,NOTCH2,NOTCH4,PCBP1,PIAS3,PINX1,POLG,PPP2R4,PVRL1,RAD51B,RHEB,S100A6,S100A7,SIAH1,SIRPA,SPARC,SYK,THY1,WNT1,WWTR1,ZEB2,ZNF350
Disease Ontology	DOID:177	soft tissue neoplasm	0.00912	ANO1,BCAR1,CIITA,CLUAP1,CRADD,CXCL12,DUSP1,FBN1,GPNMB,HMGB1,HOXC11,JAK1,NFATC1,NOTCH4,PDGFA,PHOX2B,PLXNC1,RHEB,S100A6,S100A7,SP3,SPARC,SPRY1,SYK,THY1,UTS2R,WNT1,ZFP28
Disease Ontology	DOID:3350	mesenchymal cell neoplasm	0.00958	ANO1,BCAR1,CIITA,CLUAP1,CRADD,CXCL12,DUSP1,FBN1,GPNMB,HMGB1,HOXC11,JAK1,NFATC1,NOTCH4,PDGFA,PHOX2B,PLXNC1,RHEB,S100A6,S100A7,SP3,SPARC,SPRY1,SYK,THY1,UTS2R,WNT1,ZFP28
Disease Ontology	DOID:1612	mammary cancer	0.00994	AKAP13,APOA1,BCAR1,CBX5,CSNK1A1,CXCL12,CYP1B1,DAB2,DUSP1,GPNMB,GSTO2,HDAC2,HOXC11,ITGA5,JAK1,NFATC1,NOTCH2,NOTCH4,PCBP1,PIAS3,PPP2R4,PVRL1,RAD51B,RHEB,S100A7,SIAH1,SIRPA,SPARC,SYK,WNT1,WWTR1,ZEB2,ZNF350
Disease Ontology	DOID:4241	malignant neoplasm of breast	0.0106	AKAP13,APOA1,BCAR1,CBX5,CSNK1A1,CXCL12,CYP1B1,DAB2,DUSP1,GPNMB,GSTO2,HDAC2,HOXC11,ITGA5,JAK1,NFATC1,NOTCH2,NOTCH4,PCBP1,PIAS3,PPP2R4,PVRL1,RAD51B,S100A7,SIAH1,SIRPA,SPARC,SYK,WNT1,WWTR1,ZEB2,ZNF350
Disease Ontology	DOID:1033	lymphoid cancer	0.0107	BAG5,CIITA,CSNK1A1,CXCL12,CYP1B1,EPHB4,GSTO2,HDAC2,HMGB1,HOXA11,ITGA5,JAK1,NOTCH2,PDGFA,PIAS3,POU2F2,PRPF6,SPARC,SYK,TIA1,ZFP36L1
Disease Ontology	DOID:3937	malignant neoplasm of thorax	0.0108	AKAP13,APOA1,BCAR1,CBX5,CSNK1A1,CXCL12,CYP1B1,DAB2,DUSP1,GPNMB,GSTO2,HDAC2,HOXC11,ITGA5,JAK1,NFATC1,NOTCH2,NOTCH4,PCBP1,PIAS3,PPP2R4,PVRL1,RAD51B,S100A7,SIAH1,SIRPA,SPARC,SYK,WNT1,WWTR1,ZEB2,ZNF350
Disease Ontology	DOID:9169	Wiskott-Aldrich syndrome	0.0113	BCAR1,CXCL12
Disease Ontology	DOID:4	disease	0.012	ABHD5,ADIRF,AKAP13,ANO1,APOA1,AUH,BAG5,BCAR1,BCOR,BVES,CBX5,CD207,CDC42EP3,CIITA,CLDN9,CLUAP1,CRADD,CRYAA,CSNK1A1,CTDP1,CXCL12,CYP1B1,DAB2,DDN,DNM3,DUSP1,EBF1,ECI2,EML4,EPHB4,FAM20C,FAM53B,FBN1,FCGR1B,FGF3,FGL2,FOXJ1,FOXP4,FZD7,GLIS2,GLRX,GLUD1,GNAI1,GPNMB,GSTO2,HDAC2,HMBOX1,HMGB1,HOXA11,HOXC11,ITGA5,ITGB5,JAK1,KIF21A,LEMD1,LHB,LRRFIP1,MARCKS,NCR2,NFATC1,NFIB,NOTCH2,NOTCH4,NUAK2,NUB1,OPLAH,OTX2,P…
Disease Ontology	DOID:5093	thoracic cancer	0.0121	AKAP13,APOA1,BCAR1,CBX5,CSNK1A1,CXCL12,CYP1B1,DAB2,DUSP1,GPNMB,GSTO2,HDAC2,HOXC11,ITGA5,JAK1,NFATC1,NOTCH2,NOTCH4,PCBP1,PIAS3,PPP2R4,PVRL1,RAD51B,S100A7,SIAH1,SIRPA,SPARC,SYK,WNT1,WWTR1,ZEB2,ZNF350
Disease Ontology	DOID:462	cancer by anatomical entity	0.0125	AKAP13,ANO1,APOA1,BAG5,BCAR1,CBX5,CIITA,CRYAA,CSNK1A1,CXCL12,CYP1B1,DAB2,DNM3,DUSP1,EPHB4,GLUD1,GPNMB,GSTO2,HDAC2,HMGB1,HOXA11,HOXC11,ITGA5,ITGB5,JAK1,NFATC1,NOTCH2,NOTCH4,OTX2,PANX2,PCBP1,PDGFA,PHOX2B,PIAS3,PINX1,PLXNC1,POLG,POU2F2,PPP2R4,PRPF6,PVRL1,RAD51B,RHEB,S100A6,S100A7,SIAH1,SIRPA,SP3,SPARC,SPRED1,SYK,THBS2,THY1,TIA1,USP22,WASF2,WNT1,WWTR1,ZEB2,ZFP28,ZFP36L1,ZNF350
Disease Ontology	DOID:1994	large Intestine carcinoma	0.0129	APOA1,CIITA,CXCL12,CYP1B1,EPHB4,FZD7,HDAC2,HMGB1,JAK1,NFATC1,NOTCH2,SEPP1,SIK3,SMUG1,SYK,TIA1,UMPS,USP22,WNT1
Disease Ontology	DOID:6486	skin and subcutaneous tissue disease	0.013	CRYAA,NOTCH2,NOTCH4
Disease Ontology	DOID:684	hepatocellular carcinoma	0.0134	APOA1,BCAR1,CXCL12,CYP1B1,DUSP1,FZD7,HMGB1,JAK1,NOTCH2,NOTCH4,PINX1,S100A6,SEPP1,SIAH1,SP3,SPARC,SPRED1,UTS2R,WASF2,WNT1
Disease Ontology	DOID:3896	syringadenoma	0.0137	S100A6
Disease Ontology	DOID:1442	Alpers syndrome	0.0137	POLG
Disease Ontology	DOID:11831	cortical blindness	0.0137	POLG
Disease Ontology	DOID:11638	presbyopia	0.0137	CRYAA
Disease Ontology	DOID:4692	endophthalmitis	0.0137	HMGB1
Disease Ontology	DOID:2736	Hajdu-Cheney syndrome	0.0137	NOTCH2
Disease Ontology	DOID:5614	eye disease	0.0137	APOA1,CRYAA,CXCL12,CYP1B1,FAM53B,FBN1,HMGB1,ITGA5,KIF21A,NUB1,POLG,SBF2,SERPING1,SPARC,THY1,WNT1
Disease Ontology	DOID:305	carcinoma	0.0148	AKAP13,APOA1,BCAR1,BVES,CIITA,CLDN9,CRYAA,CXCL12,CYP1B1,DAB2,DUSP1,EML4,EPHB4,FZD7,GLUD1,GPNMB,GSTO2,HDAC2,HMBOX1,HMGB1,HOXC11,ITGA5,ITGB5,JAK1,NFATC1,NOTCH2,NOTCH4,OTX2,PANX2,PDGFA,PHOX2B,PIAS3,PINX1,PLXNC1,PPP2R4,RHEB,S100A6,S100A7,SEPP1,SIAH1,SIK3,SIRPA,SMUG1,SP3,SPARC,SPRED1,SYK,THBS2,THY1,TIA1,UMPS,USP22,UTS2R,WASF2,WNT1,ZEB2,ZFP28,ZFP36L1
Disease Ontology	DOID:75	lymphatic system disease	0.0151	BAG5,CD207,CIITA,CSNK1A1,CXCL12,CYP1B1,EPHB4,GSTO2,HDAC2,HMGB1,HOXA11,ITGA5,JAK1,NOTCH2,PDGFA,PIAS3,POU2F2,PRPF6,SPARC,SYK,TIA1,ZFP36L1
Disease Ontology	DOID:686	liver and intrahepatic biliary tract carcinoma	0.0154	APOA1,BCAR1,CXCL12,CYP1B1,DUSP1,FZD7,HMGB1,JAK1,NOTCH2,NOTCH4,PINX1,S100A6,SEPP1,SIAH1,SP3,SPARC,SPRED1,UTS2R,WASF2,WNT1
Disease Ontology	DOID:1279	ocular motility disease	0.0161	CRYAA,KIF21A,POLG
Disease Ontology	DOID:619	lymphoproliferative disease	0.0182	BAG5,CIITA,CSNK1A1,CXCL12,CYP1B1,EPHB4,GSTO2,HDAC2,HMGB1,HOXA11,ITGA5,JAK1,NOTCH2,PDGFA,PIAS3,POU2F2,PRPF6,SPARC,SYK,TIA1,ZFP36L1
Disease Ontology	DOID:0050339	commensal bacterial infectious disease	0.0183	CD207,DUSP1,HMGB1,ITGA5,SERPING1
Disease Ontology	DOID:44	tissue disease	0.0184	CRYAA,NOTCH2,NOTCH4
Disease Ontology	DOID:2916	immunoproliferative disease	0.0184	BAG5,CIITA,CSNK1A1,CXCL12,CYP1B1,EPHB4,GSTO2,HDAC2,HMGB1,HOXA11,ITGA5,JAK1,NOTCH2,PDGFA,PIAS3,POU2F2,PRPF6,SPARC,SYK,TIA1,ZFP36L1
Disease Ontology	DOID:9256	colorectal cancer	0.0211	CIITA,CXCL12,CYP1B1,EPHB4,FZD7,HDAC2,HMGB1,JAK1,NOTCH2,SEPP1,SIK3,SMUG1,SYK,TIA1,UMPS,USP22,WNT1
Disease Ontology	DOID:10487	Hirschsprung's disease	0.0222	PHOX2B,ZEB2
Disease Ontology	DOID:3181	oligodendroglioma	0.0247	NOTCH2,PDGFA
Disease Ontology	DOID:155	glandular and epithelial neoplasm	0.0253	AKAP13,APOA1,BCAR1,CIITA,CRYAA,CXCL12,CYP1B1,DUSP1,EPHB4,GLUD1,GPNMB,HDAC2,HMGB1,HOXC11,ITGA5,JAK1,NFATC1,NOTCH2,NOTCH4,OTX2,PANX2,PDGFA,PHOX2B,PIAS3,PLXNC1,RHEB,S100A6,S100A7,SEPP1,SP3,SPARC,SYK,THBS2,THY1,UMPS,WASF2,WNT1,ZFP28
Disease Ontology	DOID:3908	non-small cell lung carcinoma	0.0266	BVES,CXCL12,CYP1B1,EML4,HMGB1,ITGA5,PIAS3,S100A6,S100A7,SPARC,WASF2
Disease Ontology	DOID:12382	complex partial epilepsy	0.0272	POLG
Disease Ontology	DOID:12559	idiopathic osteoporosis	0.0272	SPARC
Disease Ontology	DOID:10348	blepharophimosis	0.0272	CRYAA
Disease Ontology	DOID:0050475	Weill-Marchesani syndrome	0.0272	FBN1
Disease Ontology	DOID:1068	juvenile glaucoma	0.0272	CYP1B1
Disease Ontology	DOID:11372	megacolon	0.0274	PHOX2B,ZEB2
Disease Ontology	DOID:2985	chronic rejection of renal transplant	0.0275	AKAP13,APOA1,BCAR1,BCOR,CBX5,CIITA,CSNK1A1,CTDP1,CXCL12,CYP1B1,DAB2,DUSP1,EPHB4,FBN1,FZD7,GLIS2,GLRX,GNAI1,GPNMB,HDAC2,HMBOX1,HMGB1,ITGA5,JAK1,KIF21A,MARCKS,NFATC1,NOTCH4,NUB1,OTX2,PANX2,PCBP1,PDGFA,PHOX2B,PIAS3,PINX1,POLG,POU2F2,PPP2R4,RNF11,S100A6,SERPING1,SP3,SPARC,SPATC1,SPRED1,SYK,THY1,YPEL3,ZEB2
Disease Ontology	DOID:2108	transplant-related disease	0.0277	AKAP13,APOA1,BCAR1,BCOR,CBX5,CIITA,CSNK1A1,CTDP1,CXCL12,CYP1B1,DAB2,DUSP1,EPHB4,FBN1,FZD7,GLIS2,GLRX,GNAI1,GPNMB,HDAC2,HMBOX1,HMGB1,ITGA5,JAK1,KIF21A,MARCKS,NFATC1,NOTCH4,NUB1,OTX2,PANX2,PCBP1,PDGFA,PHOX2B,PIAS3,PINX1,POLG,POU2F2,PPP2R4,RNF11,S100A6,SERPING1,SP3,SPARC,SPATC1,SPRED1,SYK,THY1,YPEL3,ZEB2
Disease Ontology	DOID:557	kidney disease	0.0297	AKAP13,APOA1,BCAR1,BCOR,CBX5,CIITA,CSNK1A1,CTDP1,CXCL12,CYP1B1,DAB2,DDN,DUSP1,EPHB4,FBN1,FZD7,GLIS2,GLRX,GNAI1,GPNMB,HDAC2,HMBOX1,HMGB1,ITGA5,JAK1,KIF21A,MARCKS,NFATC1,NOTCH4,NUB1,OPLAH,OTX2,PANX2,PCBP1,PDGFA,PHOX2B,PIAS3,PINX1,POLG,POU2F2,PPP2R4,RNF11,S100A6,SERPING1,SMARCAL1,SP3,SPARC,SPATC1,SPRED1,SYK,THY1,YPEL3,ZEB2
Disease Ontology	DOID:3907	lung squamous cell carcinoma	0.0302	S100A7,WASF2
Disease Ontology	DOID:341	peripheral vascular disease	0.0315	APOA1,CXCL12,HMGB1,SERPING1,SOX18,SPARC,SYK
Disease Ontology	DOID:8828	systemic inflammatory response syndrome	0.033	HMGB1,SEPP1
Disease Ontology	DOID:353	lymphoma	0.0348	BAG5,CIITA,CSNK1A1,CXCL12,CYP1B1,EPHB4,HDAC2,HMGB1,ITGA5,NOTCH2,PDGFA,POU2F2,PRPF6,SPARC,SYK,TIA1
Disease Ontology	DOID:3347	osteosarcoma	0.0355	CLUAP1,CRADD,CXCL12,DUSP1,FBN1,HMGB1,HOXC11,NFATC1,PDGFA,PHOX2B,S100A6,SP3,SYK,WNT1
Disease Ontology	DOID:183	bone tissue neoplasm	0.0376	CLUAP1,CRADD,CXCL12,DUSP1,FBN1,HMGB1,HOXC11,NFATC1,PDGFA,PHOX2B,S100A6,SP3,SYK,WNT1
Disease Ontology	DOID:3094	neuroepithelial neoplasm	0.0384	BCAR1,CIITA,CRYAA,CXCL12,DUSP1,GLUD1,GPNMB,HDAC2,HMGB1,HOXC11,ITGA5,JAK1,NFATC1,NOTCH2,NOTCH4,OTX2,PANX2,PDGFA,PHOX2B,PIAS3,PLXNC1,S100A6,SP3,SPARC,SYK,THY1,WNT1,ZFP28
Disease Ontology	DOID:471	hemangioma of skin	0.0391	NOTCH2,NOTCH4
Disease Ontology	DOID:12722	liver metastasis	0.0395	CXCL12,USP22,WASF2
Disease Ontology	DOID:3195	neural neoplasm	0.0404	BCAR1,CIITA,CRYAA,CXCL12,DUSP1,GLUD1,GPNMB,HDAC2,HMGB1,HOXC11,ITGA5,JAK1,NFATC1,NOTCH2,NOTCH4,OTX2,PANX2,PDGFA,PHOX2B,PIAS3,PLXNC1,S100A6,SP3,SPARC,SYK,THY1,WNT1,ZFP28
Disease Ontology	DOID:14115	staphylococcal toxic shock syndrome	0.0405	HMGB1
Disease Ontology	DOID:9245	Alagille syndrome	0.0405	NOTCH2
Disease Ontology	DOID:18	urinary system disease	0.042	AKAP13,APOA1,BCAR1,BCOR,CBX5,CIITA,CSNK1A1,CTDP1,CXCL12,CYP1B1,DAB2,DDN,DUSP1,EPHB4,FBN1,FZD7,GLIS2,GLRX,GNAI1,GPNMB,HDAC2,HMBOX1,HMGB1,ITGA5,JAK1,KIF21A,MARCKS,NFATC1,NOTCH4,NUB1,OPLAH,OTX2,PANX2,PCBP1,PDGFA,PHOX2B,PIAS3,PINX1,POLG,POU2F2,PPP2R4,RNF11,S100A6,SERPING1,SMARCAL1,SP3,SPARC,SPATC1,SPRED1,SYK,THY1,YPEL3,ZEB2
Disease Ontology	DOID:5679	retinal disease	0.0421	APOA1,CXCL12,CYP1B1,FAM53B,FBN1,HMGB1,ITGA5,SBF2,SERPING1,SPARC,WNT1
Disease Ontology	DOID:986	alopecia areata	0.0456	FCGR1B,NOTCH4
Disease Ontology	DOID:17	musculoskeletal system disease	0.0475	APOA1,CIITA,CLUAP1,CRADD,CRYAA,CXCL12,CYP1B1,DNM3,DUSP1,EPHB4,FBN1,GLUD1,HDAC2,HMGB1,HOXC11,ITGB5,NCR2,NFATC1,NOTCH2,NOTCH4,PDGFA,PHOX2B,POLG,PPP2R4,QPCT,RHEB,S100A6,S100A7,SBF2,SIRPG,SP3,SPARC,SPRY1,SYK,TIA1,UTS2R,WNT1
Disease Ontology	DOID:0060050	autoimmune disease of blood	0.0489	NOTCH2,SIRPA
GO Biological Process	GO:0001667	ameboidal cell migration	9.26e-06	APOA1,CXCL12,CYP1B1,EPHB4,FAT2,FOXD3,PHOX2B,SOX18,WASF2,ZEB2
GO Biological Process	GO:0048513	organ development	1.08e-05	AATK,AK4,APOA1,BCOR,BVES,CRYAA,CXCL12,CYP1B1,DAB2,EPHB4,FAM20C,FBN1,FGF3,FOXD3,FOXJ1,FOXP4,FZD7,GPNMB,HDAC2,HOXA11,HOXA3,HOXC11,IRX2,IRX4,LHB,MAGI2,MEOX2,NFATC1,NFIB,NOTCH2,NOTCH4,OTX2,PDGFA,PHOX2B,PKDCC,POU2F2,PVRL1,RARRES2,S100A7,SEPP1,SIK1,SOX18,SP3,SPARC,SPRY1,SYK,THY1,TMF1,UMPS,VAX2,WASF2,WNT1,WWTR1,ZDHHC21,ZEB2,ZFP36L1,ZNF750
GO Biological Process	GO:0060255	regulation of macromolecule metabolic process	1.12e-05	ADIRF,APOA1,BAG5,BARHL2,BCOR,BVES,CBX5,CDYL,CIITA,CRYAA,CSNK2A2,CTDP1,CTDSP2,DAB2,DDX41,DUSP1,EBF1,ELL2,FOXD3,FOXJ1,FOXP4,FZD7,GLIS2,GSAP,HDAC2,HMBOX1,HMGB1,HOXA11,HOXA3,HOXC11,IRX2,IRX4,ITGA5,ITPRIP,KLHL25,LBX2,LRRFIP1,MAGI2,MEOX2,N4BP1,NFATC1,NFIB,NFKBIZ,NOTCH2,NOTCH4,NUB1,OTX2,PDGFA,PHOX2B,PIAS3,PIK3R5,PINX1,PKMYT1,POU2F2,PPP2R4,PRPF6,RARRES2,SERPING1,SIAH1,SIK1,SMARCAL1,SOX18,SP3,SPRED1,SPRY1…
GO Biological Process	GO:0009653	anatomical structure morphogenesis	1.96e-05	AVIL,BCOR,BVES,CRYAA,CSNK2A2,CXCL12,CYP1B1,DAB2,DUSP1,EPHB4,FAM20C,FGF3,FOXD3,FOXJ1,FOXP4,FZD7,HDAC2,HOXA11,HOXA3,HOXC11,IRX2,IRX4,ITGA5,MAGI2,MEOX2,NFATC1,NFIB,NOTCH2,NOTCH4,OTX2,PDGFA,PHOX2B,PLXNC1,PVRL1,S100A6,S100A7,SIAH1,SOX18,SP3,SYK,THY1,TMF1,VAX2,WASF2,WNT1,WWTR1,ZEB2,ZFP36L1
GO Biological Process	GO:0072358	cardiovascular system development	2.12e-05	BCOR,CXCL12,CYP1B1,EPHB4,FBN1,FOXJ1,FOXP4,FZD7,HDAC2,HOXA3,IRX4,ITGA5,MEOX2,NFATC1,NOTCH2,NOTCH4,PDGFA,S100A7,SIK1,SOX18,SPARC,SYK,THY1,WASF2,ZFP36L1
GO Biological Process	GO:0022603	regulation of anatomical structure morphogenesis	2.35e-05	AATK,APOA1,BARHL2,BCOR,BVES,CDC42EP3,CFDP1,DAB2,FGF3,FZD7,HDAC2,HOXA11,HOXC11,KIF13B,MAGI2,NFIB,OTX2,PDGFA,SPRY1,THBS2,THY1,UTS2R,WWTR1
GO Biological Process	GO:0007275	multicellular organismal development	3.1e-05	AATK,AK4,ANO1,APOA1,AVIL,AZI1,BARHL2,BCOR,BVES,C16orf80,CFDP1,CRYAA,CSNK2A2,CXCL12,CYP1B1,DAB2,DDX41,DNM3,DUSP1,EBF1,EPHB4,FAM20C,FBN1,FGF3,FOXD3,FOXJ1,FOXP4,FZD7,GLIS2,GPNMB,HDAC2,HMGB1,HOXA11,HOXA3,HOXC11,IRX2,IRX4,ITGA5,ITGB5,KIF13B,LHB,MAGI2,MEOX2,NFATC1,NFIB,NOTCH2,NOTCH4,OTX2,PDGFA,PHOX2B,PKDCC,PLXNC1,POU2F2,PVRL1,RAB17,RARRES2,S100A6,S100A7,SBF2,SEPP1,SIAH1,SIK1,SOX18,SP3,SPARC,SPRED1,SPRY…
GO Biological Process	GO:0048522	positive regulation of cellular process	3.87e-05	ABHD5,ADIRF,AKAP13,APOA1,AVIL,BARHL2,BCAR1,BVES,CIITA,CRADD,CRYAA,CTDP1,CTDSP2,CXCL12,DAB2,DDX41,DOC2B,DUSP1,EBF1,FAM20C,FGF3,FOXD3,FOXJ1,FZD7,GLIS2,GLUD1,HDAC2,HMBOX1,HMGB1,HOXA11,HOXA3,HOXC11,ITGA5,MAGI2,NFATC1,NFIB,NOTCH2,NOTCH4,NUB1,OTX2,PDGFA,PHOX2B,PIAS3,PIK3R5,PKDCC,POU2F2,PPP2R4,PRPF6,RARRES2,RHEB,RPH3AL,S100A6,S100A7,SIAH1,SIK1,SIRPG,SMOC2,SOX18,SP3,SPRED1,SYK,TCEA2,TENM3,THY1,TMED9,USP2…
GO Biological Process	GO:0048731	system development	4.73e-05	AATK,AK4,APOA1,AVIL,BARHL2,BCOR,BVES,CRYAA,CSNK2A2,CXCL12,CYP1B1,DAB2,DNM3,EPHB4,FAM20C,FBN1,FGF3,FOXD3,FOXJ1,FOXP4,FZD7,GLIS2,GPNMB,HDAC2,HMGB1,HOXA11,HOXA3,HOXC11,IRX2,IRX4,ITGA5,KIF13B,LHB,MAGI2,MEOX2,NFATC1,NFIB,NOTCH2,NOTCH4,OTX2,PDGFA,PHOX2B,PKDCC,PLXNC1,POU2F2,PVRL1,RAB17,RARRES2,S100A6,S100A7,SBF2,SEPP1,SIAH1,SIK1,SOX18,SP3,SPARC,SPRY1,SWAP70,SYK,TENM3,THY1,TMF1,UMPS,VAX2,WASF2,WNT1,WWTR1…
GO Biological Process	GO:0048518	positive regulation of biological process	5.05e-05	ABHD5,ADIRF,AKAP13,APOA1,AVIL,BARHL2,BCAR1,BVES,CIITA,CRADD,CRYAA,CTDP1,CTDSP2,CXCL12,DAB2,DDX41,DOC2B,DUSP1,EBF1,FAM20C,FGF3,FOXD3,FOXJ1,FZD7,GLIS2,GLUD1,HDAC2,HMBOX1,HMGB1,HOXA11,HOXA3,HOXC11,IL17B,ITGA5,LRRFIP1,MAGI2,NFATC1,NFIB,NOTCH2,NOTCH4,NUB1,OTX2,PDGFA,PHOX2B,PIAS3,PIK3R5,PKDCC,POU2F2,PPP2R4,PRPF6,RARRES2,RHEB,RPH3AL,S100A6,S100A7,SERPING1,SIAH1,SIK1,SIRPG,SMOC2,SOX18,SP3,SPRED1,SPRY1,SY…
GO Biological Process	GO:0048646	anatomical structure formation involved in morphogenesis	6.17e-05	CXCL12,CYP1B1,DUSP1,EPHB4,FGF3,FOXD3,FOXJ1,HDAC2,HOXA11,HOXA3,IRX2,ITGA5,MEOX2,NOTCH4,OTX2,PDGFA,S100A7,SOX18,SP3,SYK,THY1,TMF1,WASF2,WNT1,ZEB2
GO Biological Process	GO:0009888	tissue development	6.75e-05	CRYAA,CXCL12,DAB2,DUSP1,FAM20C,FOXD3,FOXJ1,FZD7,GPNMB,HDAC2,HOXA11,HOXA3,HOXC11,IRX2,ITGA5,MAGI2,MEOX2,NFATC1,NFIB,NOTCH4,OTX2,PDGFA,PHOX2B,PKDCC,PVRL1,RHCG,S100A7,SIK1,SOX18,TM4SF4,TMF1,VAX2,WNT1,ZDHHC21,ZEB2,ZNF750
GO Biological Process	GO:0031128	developmental induction	9.29e-05	FGF3,HOXA11,HOXC11,SPRY1,WNT1
GO Biological Process	GO:0032502	developmental process	0.000102	AATK,ABHD5,ADIRF,AK4,ANO1,APOA1,AVIL,AZI1,BARHL2,BCOR,BVES,C16orf80,CFDP1,CRYAA,CSNK2A2,CXCL12,CYP1B1,DAB2,DDX41,DNM3,DUSP1,EBF1,EPHB4,FAM20C,FBN1,FGF3,FOXD3,FOXJ1,FOXP4,FZD7,GLIS2,GPNMB,HDAC2,HMGB1,HOXA11,HOXA3,HOXC11,IRX2,IRX4,ITGA5,ITGB5,KIF13B,LHB,MAGI2,MEOX2,NFATC1,NFIB,NOTCH2,NOTCH4,OTX2,PDGFA,PHOX2B,PKDCC,PLXNC1,POLG,POU2F2,PVRL1,RAB17,RARRES2,RHCG,S100A6,S100A7,SBF2,SEPP1,SIAH1,SIK1,SOX18…
GO Biological Process	GO:0045168	cell-cell signaling involved in cell fate commitment	0.000107	FGF3,HOXA11,HOXC11,SPRY1,WNT1
GO Biological Process	GO:0001525	angiogenesis	0.000109	CXCL12,CYP1B1,EPHB4,HOXA3,ITGA5,MEOX2,NOTCH4,PDGFA,S100A7,SOX18,SYK,THY1,WASF2
GO Biological Process	GO:2001141	regulation of RNA biosynthetic process	0.00013	ADIRF,BARHL2,BCOR,CBX5,CDYL,CIITA,CSNK2A2,CTDP1,DAB2,DDX41,EBF1,ELL2,FOXD3,FOXJ1,FOXP4,FZD7,GLIS2,HDAC2,HMBOX1,HMGB1,HOXA11,HOXA3,HOXC11,IRX2,IRX4,LBX2,LRRFIP1,MEOX2,NFATC1,NFIB,NFKBIZ,NOTCH2,NOTCH4,OTX2,PHOX2B,PIAS3,POU2F2,PRPF6,SIK1,SMARCAL1,SOX18,SP3,TCEA2,TMF1,USP22,VAX2,WNT1,WWTR1,ZEB2,ZFP28,ZFP36L1,ZNF131,ZNF136,ZNF30,ZNF32,ZNF350,ZNF362,ZNF44,ZNF470,ZNF471,ZNF512B,ZNF577,ZNF599,ZNF613,ZNF6…
GO Biological Process	GO:0051252	regulation of RNA metabolic process	0.000136	ADIRF,BARHL2,BCOR,CBX5,CDYL,CIITA,CSNK2A2,CTDP1,DAB2,DDX41,EBF1,ELL2,FOXD3,FOXJ1,FOXP4,FZD7,GLIS2,HDAC2,HMBOX1,HMGB1,HOXA11,HOXA3,HOXC11,IRX2,IRX4,LBX2,LRRFIP1,MEOX2,NFATC1,NFIB,NFKBIZ,NOTCH2,NOTCH4,OTX2,PHOX2B,PIAS3,POU2F2,PRPF6,SIK1,SMARCAL1,SOX18,SP3,TCEA2,TIA1,TMF1,USP22,VAX2,WNT1,WWTR1,ZEB2,ZFP28,ZFP36L1,ZNF131,ZNF136,ZNF30,ZNF32,ZNF350,ZNF362,ZNF44,ZNF470,ZNF471,ZNF512B,ZNF577,ZNF599,ZNF613…
GO Biological Process	GO:0001759	organ induction	0.00014	FGF3,HOXA11,HOXC11,SPRY1
GO Biological Process	GO:0006351	transcription, DNA-dependent	0.000156	ADIRF,BARHL2,BCOR,CDYL,CIITA,CSNK2A2,CTDP1,EBF1,ELL2,FOXD3,FOXJ1,FOXP4,GLIS2,HDAC2,HMBOX1,HOXA11,HOXA3,HOXC11,LBX2,LRRFIP1,NFATC1,NFIB,NFKBIZ,NOTCH2,NOTCH4,PHOX2B,PIAS3,POU2F2,SOX18,SP3,TCEA2,TMF1,USP22,VAX2,WWTR1,ZEB2,ZFP28,ZNF131,ZNF136,ZNF30,ZNF32,ZNF350,ZNF362,ZNF44,ZNF470,ZNF471,ZNF512B,ZNF577,ZNF599,ZNF613,ZNF644,ZNF649,ZNF667,ZNF750
GO Biological Process	GO:0010556	regulation of macromolecule biosynthetic process	0.000162	ADIRF,BARHL2,BCOR,CBX5,CDYL,CIITA,CSNK2A2,CTDP1,DAB2,DDX41,EBF1,ELL2,FOXD3,FOXJ1,FOXP4,FZD7,GLIS2,HDAC2,HMBOX1,HMGB1,HOXA11,HOXA3,HOXC11,IRX2,IRX4,KLHL25,LBX2,LRRFIP1,MEOX2,NFATC1,NFIB,NFKBIZ,NOTCH2,NOTCH4,OTX2,PDGFA,PHOX2B,PIAS3,PINX1,POU2F2,PRPF6,SIK1,SMARCAL1,SOX18,SP3,SYK,TCEA2,TIA1,TMF1,USP22,VAX2,WNT1,WWTR1,ZEB2,ZFP28,ZFP36L1,ZNF131,ZNF136,ZNF30,ZNF32,ZNF350,ZNF362,ZNF44,ZNF470,ZNF471,ZNF51…
GO Biological Process	GO:0006355	regulation of transcription, DNA-dependent	0.000198	ADIRF,BARHL2,BCOR,CBX5,CDYL,CIITA,CSNK2A2,DAB2,DDX41,EBF1,ELL2,FOXD3,FOXJ1,FOXP4,FZD7,GLIS2,HDAC2,HMBOX1,HMGB1,HOXA11,HOXA3,HOXC11,IRX2,IRX4,LBX2,LRRFIP1,MEOX2,NFATC1,NFIB,NFKBIZ,NOTCH2,NOTCH4,OTX2,PHOX2B,PIAS3,POU2F2,PRPF6,SIK1,SMARCAL1,SOX18,SP3,TCEA2,TMF1,USP22,VAX2,WNT1,WWTR1,ZEB2,ZFP28,ZFP36L1,ZNF131,ZNF136,ZNF30,ZNF32,ZNF350,ZNF362,ZNF44,ZNF470,ZNF471,ZNF512B,ZNF577,ZNF599,ZNF613,ZNF644,ZNF…
GO Biological Process	GO:0031323	regulation of cellular metabolic process	0.000215	ABHD5,ADIRF,APOA1,BAG5,BARHL2,BCOR,BVES,CBX5,CDYL,CIITA,CRYAA,CSNK2A2,CTDP1,CTDSP2,DAB2,DDX41,DUSP1,EBF1,ELL2,FAM20C,FOXD3,FOXJ1,FOXP4,FZD7,GLIS2,HDAC2,HMBOX1,HMGB1,HOXA11,HOXA3,HOXC11,IRX2,IRX4,ITGA5,ITPRIP,KLHL25,LBX2,LRRFIP1,MAGI2,MEOX2,N4BP1,NFATC1,NFIB,NFKBIZ,NOTCH2,NOTCH4,NUB1,OTX2,PDGFA,PHOX2B,PIAS3,PIK3R5,PINX1,PKMYT1,POU2F2,PPP2R4,PRPF6,RARRES2,SIK1,SMARCAL1,SOX18,SP3,SPRED1,SPRY1,SYK,TC…
GO Biological Process	GO:0080090	regulation of primary metabolic process	0.000231	ABHD5,ADIRF,APOA1,BAG5,BARHL2,BCOR,BVES,CBX5,CDYL,CIITA,CRYAA,CSNK2A2,CTDP1,CTDSP2,DAB2,DDX41,DUSP1,EBF1,ELL2,FOXD3,FOXJ1,FOXP4,FZD7,GLIS2,GSAP,HDAC2,HMBOX1,HMGB1,HOXA11,HOXA3,HOXC11,IRX2,IRX4,ITGA5,ITPRIP,KLHL25,LBX2,LRRFIP1,MEOX2,N4BP1,NFATC1,NFIB,NFKBIZ,NOTCH2,NOTCH4,NUB1,OTX2,PDGFA,PHOX2B,PIAS3,PIK3R5,PINX1,PKMYT1,POU2F2,PPP2R4,PRPF6,RARRES2,SERPING1,SIK1,SMARCAL1,SOX18,SP3,SPRED1,SPRY1,SYK,T…
GO Biological Process	GO:2000112	regulation of cellular macromolecule biosynthetic process	0.000246	ADIRF,BARHL2,BCOR,CBX5,CDYL,CIITA,CSNK2A2,DAB2,DDX41,EBF1,ELL2,FOXD3,FOXJ1,FOXP4,FZD7,GLIS2,HDAC2,HMBOX1,HMGB1,HOXA11,HOXA3,HOXC11,IRX2,IRX4,KLHL25,LBX2,LRRFIP1,MEOX2,NFATC1,NFIB,NFKBIZ,NOTCH2,NOTCH4,OTX2,PDGFA,PHOX2B,PIAS3,PINX1,POU2F2,PRPF6,SIK1,SMARCAL1,SOX18,SP3,TCEA2,TIA1,TMF1,USP22,VAX2,WNT1,WWTR1,ZEB2,ZFP28,ZFP36L1,ZNF131,ZNF136,ZNF30,ZNF32,ZNF350,ZNF362,ZNF44,ZNF470,ZNF471,ZNF512B,ZNF577,…
GO Biological Process	GO:0007389	pattern specification process	0.000259	BCOR,CXCL12,FOXD3,FOXJ1,HOXA11,HOXA3,HOXC11,IRX2,IRX4,MEOX2,NOTCH4,OTX2,SOX18,VAX2,WNT1,ZEB2
GO Biological Process	GO:0002520	immune system development	0.000295	DAB2,FAM20C,FGF3,FOXJ1,FZD7,HMGB1,HOXA3,NFATC1,NOTCH2,NOTCH4,POU2F2,SP3,SWAP70,SYK,WASF2,WNT1,ZFP36L1
GO Biological Process	GO:0030154	cell differentiation	0.000362	AATK,ABHD5,ADIRF,APOA1,AVIL,AZI1,BARHL2,BVES,CRYAA,CSNK2A2,CXCL12,DAB2,FAM20C,FGF3,FOXD3,FOXJ1,FZD7,GLIS2,GPNMB,HDAC2,HMGB1,HOXA11,HOXC11,ITGA5,KIF13B,MAGI2,NFATC1,NFIB,NOTCH2,NOTCH4,OTX2,PHOX2B,PKDCC,PLXNC1,POU2F2,RAB17,RARRES2,RHCG,S100A6,S100A7,SIAH1,SIK1,SOX18,SP3,SPRY1,SYK,TENM3,THY1,TMF1,VAX2,WASF2,WNT1,WWTR1,ZEB2,ZFP36L1,ZNF750
GO Biological Process	GO:0045893	positive regulation of transcription, DNA-dependent	0.000371	ADIRF,BARHL2,CIITA,DAB2,DDX41,EBF1,FOXD3,FOXJ1,FZD7,GLIS2,HDAC2,HMBOX1,HMGB1,HOXA11,HOXC11,NFATC1,NFIB,NOTCH4,OTX2,PHOX2B,POU2F2,PRPF6,SOX18,SP3,TCEA2,USP22,WNT1,WWTR1,ZNF750
GO Biological Process	GO:0010468	regulation of gene expression	0.000383	ADIRF,APOA1,BARHL2,BCOR,CBX5,CDYL,CIITA,CRYAA,CSNK2A2,CTDP1,DAB2,DDX41,EBF1,ELL2,FOXD3,FOXJ1,FOXP4,FZD7,GLIS2,HDAC2,HMBOX1,HMGB1,HOXA11,HOXA3,HOXC11,IRX2,IRX4,KLHL25,LBX2,LRRFIP1,MEOX2,NFATC1,NFIB,NFKBIZ,NOTCH2,NOTCH4,OTX2,PHOX2B,PIAS3,POU2F2,PRPF6,SERPING1,SIAH1,SIK1,SMARCAL1,SOX18,SP3,TCEA2,TIA1,TMF1,USP22,VAX2,WNT1,WWTR1,ZEB2,ZFP28,ZFP36L1,ZNF131,ZNF136,ZNF30,ZNF32,ZNF350,ZNF362,ZNF44,ZNF470,Z…
GO Biological Process	GO:0032516	positive regulation of phosphoprotein phosphatase activity	0.000386	MAGI2,PPP2R4,VRK3
GO Biological Process	GO:0032774	RNA biosynthetic process	0.0004	ADIRF,BARHL2,BCOR,CDYL,CIITA,CSNK2A2,CTDP1,EBF1,ELL2,FOXD3,FOXJ1,FOXP4,GLIS2,HDAC2,HMBOX1,HOXA11,HOXA3,HOXC11,LBX2,LRRFIP1,NFATC1,NFIB,NFKBIZ,NOTCH2,NOTCH4,PHOX2B,PIAS3,POU2F2,SOX18,SP3,TCEA2,TMF1,USP22,VAX2,WWTR1,ZEB2,ZFP28,ZNF131,ZNF136,ZNF30,ZNF32,ZNF350,ZNF362,ZNF44,ZNF470,ZNF471,ZNF512B,ZNF577,ZNF599,ZNF613,ZNF644,ZNF649,ZNF667,ZNF750
GO Biological Process	GO:0035295	tube development	0.00042	CXCL12,FGF3,FOXD3,FOXJ1,HOXA11,IRX2,NFIB,NOTCH4,PDGFA,PKDCC,SOX18,SP3,SPARC,SPRY1,WNT1,ZEB2
GO Biological Process	GO:0048856	anatomical structure development	0.00042	AATK,AK4,APOA1,AVIL,BARHL2,BCOR,BVES,CRYAA,CSNK2A2,CXCL12,CYP1B1,DAB2,DNM3,DUSP1,EPHB4,FAM20C,FBN1,FGF3,FOXD3,FOXJ1,FOXP4,FZD7,GLIS2,GPNMB,HDAC2,HMGB1,HOXA11,HOXA3,HOXC11,IRX2,IRX4,ITGA5,KIF13B,LHB,MAGI2,MEOX2,NFATC1,NFIB,NOTCH2,NOTCH4,OTX2,PDGFA,PHOX2B,PKDCC,PLXNC1,POU2F2,PVRL1,RAB17,RARRES2,RHCG,S100A6,S100A7,SBF2,SEPP1,SIAH1,SIK1,SOX18,SP3,SPARC,SPRY1,SWAP70,SYK,TENM3,THY1,TM4SF4,TMF1,UMPS,USP…
GO Biological Process	GO:0051254	positive regulation of RNA metabolic process	0.000424	ADIRF,BARHL2,CIITA,CTDP1,DAB2,DDX41,EBF1,FOXD3,FOXJ1,FZD7,GLIS2,HDAC2,HMBOX1,HMGB1,HOXA11,HOXC11,NFATC1,NFIB,NOTCH4,OTX2,PHOX2B,POU2F2,PRPF6,SOX18,SP3,TCEA2,USP22,WNT1,WWTR1,ZNF750
GO Biological Process	GO:0048514	blood vessel morphogenesis	0.000439	CXCL12,CYP1B1,EPHB4,HOXA3,ITGA5,MEOX2,NOTCH4,PDGFA,S100A7,SOX18,SYK,THY1,WASF2,ZFP36L1
GO Biological Process	GO:0044260	cellular macromolecule metabolic process	0.000456	AATK,ADIRF,ALG10B,APOA1,AUH,B3GNT7,BAG5,BARHL2,BCOR,CCT8L2,CDYL,CIITA,CRYAA,CSNK1A1,CSNK2A2,CTDP1,CTDSP2,DDX41,DUSP1,EBF1,ELL2,EOGT,EPHB4,FOXD3,FOXJ1,FOXP4,GLIS2,HDAC2,HMBOX1,HMGB1,HOXA11,HOXA3,HOXC11,HS3ST3B1,ISPD,JAK1,KLHL25,LBX2,LHB,LHPP,LRRFIP1,MARCH4,MRPL20,NEURL1B,NFATC1,NFIB,NFKBIZ,NOTCH2,NOTCH4,NTMT1,NUAK2,NUB1,PAM16,PCBP1,PHOX2B,PIAS3,PIGC,PINX1,PKDCC,PKMYT1,POLG,POU2F2,PPIAL4A,PPIAL4C,P…
GO Biological Process	GO:0030030	cell projection organization	0.000466	APOA1,AVIL,BAIAP2L2,CLUAP1,CSNK2A2,CXCL12,DNM3,FOXD3,FOXJ1,FZD7,HDAC2,HMGB1,ITGA5,NFIB,OTX2,PDGFA,PHOX2B,PLXNC1,RAB17,S100A6,SIAH1,VAX2,WASF2,WWTR1
GO Biological Process	GO:0031326	regulation of cellular biosynthetic process	0.00057	ADIRF,BARHL2,BCOR,CBX5,CDYL,CIITA,CSNK2A2,CTDP1,DAB2,DDX41,EBF1,ELL2,FOXD3,FOXJ1,FOXP4,FZD7,GLIS2,HDAC2,HMBOX1,HMGB1,HOXA11,HOXA3,HOXC11,IRX2,IRX4,KLHL25,LBX2,LRRFIP1,MEOX2,NFATC1,NFIB,NFKBIZ,NOTCH2,NOTCH4,OTX2,PDGFA,PHOX2B,PIAS3,PINX1,POU2F2,PRPF6,SIK1,SMARCAL1,SOX18,SP3,SYK,TCEA2,TIA1,TMF1,USP22,VAX2,WNT1,WWTR1,ZEB2,ZFP28,ZFP36L1,ZNF131,ZNF136,ZNF30,ZNF32,ZNF350,ZNF362,ZNF44,ZNF470,ZNF471,ZNF51…
GO Biological Process	GO:0010557	positive regulation of macromolecule biosynthetic process	0.000592	ADIRF,BARHL2,CIITA,CTDP1,DAB2,DDX41,EBF1,FOXD3,FOXJ1,FZD7,GLIS2,HDAC2,HMBOX1,HMGB1,HOXA11,HOXC11,NFATC1,NFIB,NOTCH4,OTX2,PDGFA,PHOX2B,POU2F2,PRPF6,SOX18,SP3,SYK,TCEA2,USP22,WNT1,WWTR1,ZNF750
GO Biological Process	GO:0034654	nucleobase-containing compound biosynthetic process	0.000601	ADIRF,AK4,BARHL2,BCOR,CDYL,CIITA,CSNK2A2,CTDP1,DCTD,EBF1,ELL2,FOXD3,FOXJ1,FOXP4,GLIS2,HDAC2,HMBOX1,HOXA11,HOXA3,HOXC11,LBX2,LRRFIP1,NFATC1,NFIB,NFKBIZ,NOTCH2,NOTCH4,PHOX2B,PIAS3,POU2F2,SOX18,SP3,TCEA2,TMF1,UMPS,USP22,VAX2,WWTR1,ZEB2,ZFP28,ZNF131,ZNF136,ZNF30,ZNF32,ZNF350,ZNF362,ZNF44,ZNF470,ZNF471,ZNF512B,ZNF577,ZNF599,ZNF613,ZNF644,ZNF649,ZNF667,ZNF750
GO Biological Process	GO:0009059	macromolecule biosynthetic process	0.000613	ADIRF,ALG10B,APOA1,B3GNT7,BARHL2,BCOR,CDYL,CIITA,CSNK2A2,CTDP1,EBF1,ELL2,EOGT,FOXD3,FOXJ1,FOXP4,GLIS2,HDAC2,HMBOX1,HOXA11,HOXA3,HOXC11,HS3ST3B1,ISPD,LBX2,LRRFIP1,MRPL20,NFATC1,NFIB,NFKBIZ,NOTCH2,NOTCH4,PHOX2B,PIAS3,PIGC,PINX1,POLG,POU2F2,SLX4,SOX18,SP3,TCEA2,TMF1,TRAM2,USP22,VAX2,WWTR1,ZDHHC21,ZEB2,ZFP28,ZNF131,ZNF136,ZNF30,ZNF32,ZNF350,ZNF362,ZNF44,ZNF470,ZNF471,ZNF512B,ZNF577,ZNF599,ZNF613,ZNF6…
GO Biological Process	GO:0010628	positive regulation of gene expression	0.00064	ADIRF,BARHL2,CIITA,DAB2,DDX41,EBF1,FOXD3,FOXJ1,FZD7,GLIS2,HDAC2,HMBOX1,HMGB1,HOXA11,HOXC11,NFATC1,NFIB,NOTCH4,OTX2,PHOX2B,PIAS3,POU2F2,PRPF6,SOX18,SP3,TCEA2,USP22,WNT1,WWTR1,ZNF750
GO Biological Process	GO:2000027	regulation of organ morphogenesis	0.000665	BCOR,FGF3,HOXA11,HOXC11,MAGI2,NFIB,PDGFA,SPRY1
GO Biological Process	GO:0034645	cellular macromolecule biosynthetic process	0.000685	ADIRF,ALG10B,APOA1,B3GNT7,BARHL2,BCOR,CDYL,CIITA,CSNK2A2,CTDP1,EBF1,ELL2,EOGT,FOXD3,FOXJ1,FOXP4,GLIS2,HDAC2,HMBOX1,HOXA11,HOXA3,HOXC11,HS3ST3B1,ISPD,LBX2,LRRFIP1,MRPL20,NFATC1,NFIB,NFKBIZ,NOTCH2,NOTCH4,PHOX2B,PIAS3,PIGC,PINX1,POLG,POU2F2,SLX4,SOX18,SP3,TCEA2,TMF1,USP22,VAX2,WWTR1,ZDHHC21,ZEB2,ZFP28,ZNF131,ZNF136,ZNF30,ZNF32,ZNF350,ZNF362,ZNF44,ZNF470,ZNF471,ZNF512B,ZNF577,ZNF599,ZNF613,ZNF644,ZNF…
GO Biological Process	GO:0009889	regulation of biosynthetic process	0.000723	ADIRF,BARHL2,BCOR,CBX5,CDYL,CIITA,CSNK2A2,CTDP1,DAB2,DDX41,EBF1,ELL2,FOXD3,FOXJ1,FOXP4,FZD7,GLIS2,HDAC2,HMBOX1,HMGB1,HOXA11,HOXA3,HOXC11,IRX2,IRX4,KLHL25,LBX2,LRRFIP1,MEOX2,NFATC1,NFIB,NFKBIZ,NOTCH2,NOTCH4,OTX2,PDGFA,PHOX2B,PIAS3,PINX1,POU2F2,PRPF6,SIK1,SMARCAL1,SOX18,SP3,SYK,TCEA2,TIA1,TMF1,USP22,VAX2,WNT1,WWTR1,ZEB2,ZFP28,ZFP36L1,ZNF131,ZNF136,ZNF30,ZNF32,ZNF350,ZNF362,ZNF44,ZNF470,ZNF471,ZNF51…
GO Biological Process	GO:0031325	positive regulation of cellular metabolic process	0.000819	ABHD5,ADIRF,APOA1,BARHL2,BVES,CIITA,CRYAA,CTDP1,CTDSP2,DAB2,DDX41,EBF1,FOXD3,FOXJ1,FZD7,GLIS2,HDAC2,HMBOX1,HMGB1,HOXA11,HOXC11,ITGA5,MAGI2,NFATC1,NFIB,NOTCH4,NUB1,OTX2,PDGFA,PHOX2B,PIAS3,PIK3R5,POU2F2,PPP2R4,PRPF6,RARRES2,SOX18,SP3,SYK,TCEA2,USP22,WNT1,WWTR1,ZEB2,ZNF750
GO Biological Process	GO:0016477	cell migration	0.000847	APOA1,BARHL2,BCAR1,CXCL12,CYP1B1,EPHB4,FAT2,FOXD3,FOXJ1,HMGB1,ITGA5,PHOX2B,SIRPA,SIRPG,SLC16A8,SOX18,SYK,WASF2,ZEB2
GO Biological Process	GO:0019222	regulation of metabolic process	0.000855	ABHD5,ADIRF,APOA1,BAG5,BARHL2,BCOR,BVES,CBX5,CDYL,CIITA,CRYAA,CSNK2A2,CTDP1,CTDSP2,DAB2,DDX41,DUSP1,EBF1,ELL2,FAM20C,FOXD3,FOXJ1,FOXP4,FZD7,GLIS2,GSAP,HDAC2,HMBOX1,HMGB1,HOXA11,HOXA3,HOXC11,IRX2,IRX4,ITGA5,ITPRIP,KLHL25,LBX2,LRRFIP1,MAGI2,MEOX2,N4BP1,NFATC1,NFIB,NFKBIZ,NOTCH2,NOTCH4,NUB1,OTX2,PDGFA,PHOX2B,PIAS3,PIK3R5,PINX1,PKMYT1,POU2F2,PPP2R4,PRPF6,RARRES2,SERPING1,SIAH1,SIK1,SLX4,SMARCAL1,SOX1…
GO Biological Process	GO:0019219	regulation of nucleobase-containing compound metabolic process	0.000941	ADIRF,BARHL2,BCOR,BVES,CBX5,CDYL,CIITA,CSNK2A2,CTDP1,CTDSP2,DAB2,DDX41,EBF1,ELL2,FOXD3,FOXJ1,FOXP4,FZD7,GLIS2,HDAC2,HMBOX1,HMGB1,HOXA11,HOXA3,HOXC11,IRX2,IRX4,LBX2,LRRFIP1,MEOX2,NFATC1,NFIB,NFKBIZ,NOTCH2,NOTCH4,OTX2,PDGFA,PHOX2B,PIAS3,PINX1,POU2F2,PRPF6,SIK1,SMARCAL1,SOX18,SP3,SPRY1,TCEA2,THY1,TIA1,TMF1,USP22,VAX2,WNT1,WWTR1,ZEB2,ZFP28,ZFP36L1,ZNF131,ZNF136,ZNF30,ZNF32,ZNF350,ZNF362,ZNF44,ZNF470,…
GO Biological Process	GO:2000026	regulation of multicellular organismal development	0.000975	AATK,APOA1,AVIL,BARHL2,BCOR,DAB2,FAM20C,FGF3,FOXJ1,FZD7,HDAC2,HOXA11,HOXC11,KIF13B,MAGI2,NFIB,NOTCH4,OTX2,PDGFA,PHOX2B,PKDCC,RAB17,SPRY1,SYK,TENM3,THBS2,THY1,UTS2R,WNT1,WWTR1
GO Biological Process	GO:0050793	regulation of developmental process	0.00101	AATK,ADIRF,APOA1,AVIL,BARHL2,BCOR,BVES,CDC42EP3,CFDP1,DAB2,FAM20C,FGF3,FOXJ1,FZD7,HDAC2,HOXA11,HOXC11,KIF13B,MAGI2,NFIB,NOTCH2,NOTCH4,OTX2,PDGFA,PHOX2B,PKDCC,RAB17,RARRES2,SIK1,SPRY1,SYK,TENM3,THBS2,THY1,UTS2R,WNT1,WWTR1
GO Biological Process	GO:0051004	regulation of lipoprotein lipase activity	0.00103	ABHD5,MAGI2,PPP2R4,VRK3
GO Biological Process	GO:0003156	regulation of organ formation	0.00103	FGF3,HOXA11,HOXC11,SPRY1
GO Biological Process	GO:0044271	cellular nitrogen compound biosynthetic process	0.00106	ADIRF,AK4,BARHL2,BCOR,CDYL,CIITA,CSNK2A2,CTDP1,DCTD,EBF1,ELL2,FOXD3,FOXJ1,FOXP4,GLIS2,HDAC2,HMBOX1,HOXA11,HOXA3,HOXC11,LBX2,LRRFIP1,NFATC1,NFIB,NFKBIZ,NOTCH2,NOTCH4,OPLAH,PHOX2B,PIAS3,POU2F2,SOX18,SP3,TCEA2,TMF1,UMPS,USP22,VAX2,WWTR1,ZEB2,ZFP28,ZNF131,ZNF136,ZNF30,ZNF32,ZNF350,ZNF362,ZNF44,ZNF470,ZNF471,ZNF512B,ZNF577,ZNF599,ZNF613,ZNF644,ZNF649,ZNF667,ZNF750
GO Biological Process	GO:0048568	embryonic organ development	0.00106	CRYAA,FGF3,FOXD3,FOXJ1,HOXA11,HOXA3,HOXC11,OTX2,PKDCC,RARRES2,SOX18,SP3,VAX2,WNT1
GO Biological Process	GO:0048869	cellular developmental process	0.00107	AATK,ABHD5,ADIRF,APOA1,AVIL,AZI1,BARHL2,BVES,CRYAA,CSNK2A2,CXCL12,DAB2,FAM20C,FGF3,FOXD3,FOXJ1,FZD7,GLIS2,GPNMB,HDAC2,HMGB1,HOXA11,HOXC11,ITGA5,KIF13B,MAGI2,NFATC1,NFIB,NOTCH2,NOTCH4,OTX2,PHOX2B,PKDCC,PLXNC1,POU2F2,RAB17,RARRES2,RHCG,S100A6,S100A7,SIAH1,SIK1,SOX18,SP3,SPRY1,SYK,TENM3,THY1,TMF1,VAX2,WASF2,WNT1,WWTR1,ZEB2,ZFP36L1,ZNF750
GO Biological Process	GO:0045165	cell fate commitment	0.00107	BARHL2,FGF3,HOXA11,HOXC11,NOTCH2,NOTCH4,OTX2,SOX18,SPRY1,WNT1
GO Biological Process	GO:1901362	organic cyclic compound biosynthetic process	0.00109	ADIRF,AK4,APOA1,BARHL2,BCOR,CDYL,CIITA,CSNK2A2,CTDP1,DCTD,EBF1,ELL2,FOXD3,FOXJ1,FOXP4,GLIS2,HDAC2,HMBOX1,HOXA11,HOXA3,HOXC11,LBX2,LHB,LRRFIP1,NFATC1,NFIB,NFKBIZ,NOTCH2,NOTCH4,PHOX2B,PIAS3,POU2F2,SOX18,SP3,TCEA2,TMF1,UMPS,USP22,VAX2,WWTR1,ZEB2,ZFP28,ZNF131,ZNF136,ZNF30,ZNF32,ZNF350,ZNF362,ZNF44,ZNF470,ZNF471,ZNF512B,ZNF577,ZNF599,ZNF613,ZNF644,ZNF649,ZNF667,ZNF750
GO Biological Process	GO:0048870	cell motility	0.00109	APOA1,BARHL2,BCAR1,CXCL12,CYP1B1,EPHB4,FAT2,FOXD3,FOXJ1,HMGB1,ITGA5,PHOX2B,SIRPA,SIRPG,SLC16A8,SOX18,SYK,TMF1,WASF2,ZEB2
GO Biological Process	GO:0040011	locomotion	0.0011	APOA1,BARHL2,BCAR1,CSNK2A2,CXCL12,CYP1B1,EPHB4,FAT2,FOXD3,FOXJ1,HMGB1,ITGA5,NFIB,OTX2,PDGFA,PHOX2B,PLXNC1,PVRL1,SIAH1,SIRPA,SIRPG,SLC16A8,SOX18,SYK,TMF1,WASF2,ZEB2
GO Biological Process	GO:0048562	embryonic organ morphogenesis	0.00114	CRYAA,FGF3,FOXJ1,HOXA11,HOXA3,HOXC11,OTX2,SOX18,SP3,VAX2,WNT1
GO Biological Process	GO:0018130	heterocycle biosynthetic process	0.00115	ADIRF,AK4,BARHL2,BCOR,CDYL,CIITA,CSNK2A2,CTDP1,DCTD,EBF1,ELL2,FOXD3,FOXJ1,FOXP4,GLIS2,HDAC2,HMBOX1,HOXA11,HOXA3,HOXC11,LBX2,LRRFIP1,NFATC1,NFIB,NFKBIZ,NOTCH2,NOTCH4,PHOX2B,PIAS3,POU2F2,SOX18,SP3,TCEA2,TMF1,UMPS,USP22,VAX2,WWTR1,ZEB2,ZFP28,ZNF131,ZNF136,ZNF30,ZNF32,ZNF350,ZNF362,ZNF44,ZNF470,ZNF471,ZNF512B,ZNF577,ZNF599,ZNF613,ZNF644,ZNF649,ZNF667,ZNF750
GO Biological Process	GO:0019438	aromatic compound biosynthetic process	0.00116	ADIRF,AK4,BARHL2,BCOR,CDYL,CIITA,CSNK2A2,CTDP1,DCTD,EBF1,ELL2,FOXD3,FOXJ1,FOXP4,GLIS2,HDAC2,HMBOX1,HOXA11,HOXA3,HOXC11,LBX2,LRRFIP1,NFATC1,NFIB,NFKBIZ,NOTCH2,NOTCH4,PHOX2B,PIAS3,POU2F2,SOX18,SP3,TCEA2,TMF1,UMPS,USP22,VAX2,WWTR1,ZEB2,ZFP28,ZNF131,ZNF136,ZNF30,ZNF32,ZNF350,ZNF362,ZNF44,ZNF470,ZNF471,ZNF512B,ZNF577,ZNF599,ZNF613,ZNF644,ZNF649,ZNF667,ZNF750
GO Biological Process	GO:0045935	positive regulation of nucleobase-containing compound metabolic process	0.00129	ADIRF,BARHL2,CIITA,CTDP1,DAB2,DDX41,EBF1,FOXD3,FOXJ1,FZD7,GLIS2,HDAC2,HMBOX1,HMGB1,HOXA11,HOXC11,NFATC1,NFIB,NOTCH4,OTX2,PDGFA,PHOX2B,POU2F2,PRPF6,SOX18,SP3,TCEA2,USP22,WNT1,WWTR1,ZNF750
GO Biological Process	GO:0002376	immune system process	0.0013	BCAR1,CD207,CIITA,CXCL12,DAB2,DDX41,FAM20C,FCGR1B,FGF3,FOXJ1,FZD7,HMGB1,HOXA3,IL17B,ITGA5,ITGB5,JAK1,KIF13B,LRRFIP1,NCR2,NFATC1,NOTCH2,NOTCH4,NUB1,PDGFA,POU2F2,PVRL1,RAB17,S100A7,SERPING1,SIRPA,SIRPG,SLC16A8,SP3,SWAP70,SYK,THY1,WASF2,WNT1,ZFP36L1
GO Biological Process	GO:0010631	epithelial cell migration	0.00137	APOA1,CYP1B1,EPHB4,FAT2,SOX18
GO Biological Process	GO:0001944	vasculature development	0.00145	CXCL12,CYP1B1,EPHB4,FZD7,HOXA3,ITGA5,MEOX2,NOTCH4,PDGFA,S100A7,SOX18,SYK,THY1,WASF2,ZFP36L1
GO Biological Process	GO:0043170	macromolecule metabolic process	0.00152	AATK,ABHD5,ADAMTS16,ADIRF,ALG10B,APOA1,AUH,B3GNT7,BAG5,BARHL2,BCOR,CAPN9,CCT8L2,CDYL,CIITA,CRYAA,CSNK1A1,CSNK2A2,CTDP1,CTDSP2,DDX41,DUSP1,EBF1,ELL2,EOGT,EPHB4,FOXD3,FOXJ1,FOXP4,GLIS2,GSAP,HDAC2,HMBOX1,HMGB1,HOXA11,HOXA3,HOXC11,HS3ST3B1,ISPD,JAK1,KLHL25,LBX2,LHB,LHPP,LRRFIP1,MARCH4,MRPL20,NEURL1B,NFATC1,NFIB,NFKBIZ,NOTCH2,NOTCH4,NTMT1,NUAK2,NUB1,PAM16,PCBP1,PHOX2B,PIAS3,PIGC,PINX1,PKDCC,PKMYT1,POL…
GO Biological Process	GO:0010604	positive regulation of macromolecule metabolic process	0.00176	ADIRF,BARHL2,BVES,CIITA,CRYAA,CTDP1,CTDSP2,DAB2,DDX41,EBF1,FOXD3,FOXJ1,FZD7,GLIS2,HDAC2,HMBOX1,HMGB1,HOXA11,HOXC11,ITGA5,MAGI2,NFATC1,NFIB,NOTCH4,NUB1,OTX2,PDGFA,PHOX2B,PIAS3,PIK3R5,POU2F2,PPP2R4,PRPF6,RARRES2,SOX18,SP3,SYK,TCEA2,USP22,WNT1,WWTR1,ZEB2,ZNF750
GO Biological Process	GO:0048598	embryonic morphogenesis	0.00177	CRYAA,DUSP1,FGF3,FOXJ1,FOXP4,HDAC2,HOXA11,HOXA3,HOXC11,IRX2,OTX2,SOX18,SP3,VAX2,WNT1,ZEB2
GO Biological Process	GO:0051171	regulation of nitrogen compound metabolic process	0.00178	ADIRF,BARHL2,BCOR,BVES,CBX5,CDYL,CIITA,CSNK2A2,CTDP1,CTDSP2,DAB2,DDX41,EBF1,ELL2,FOXD3,FOXJ1,FOXP4,FZD7,GLIS2,HDAC2,HMBOX1,HMGB1,HOXA11,HOXA3,HOXC11,IRX2,IRX4,LBX2,LRRFIP1,MEOX2,NFATC1,NFIB,NFKBIZ,NOTCH2,NOTCH4,OTX2,PDGFA,PHOX2B,PIAS3,PINX1,POU2F2,PRPF6,SIK1,SMARCAL1,SOX18,SP3,SPRY1,TCEA2,THY1,TIA1,TMF1,USP22,VAX2,WNT1,WWTR1,ZEB2,ZFP28,ZFP36L1,ZNF131,ZNF136,ZNF30,ZNF32,ZNF350,ZNF362,ZNF44,ZNF470,…
GO Biological Process	GO:0051173	positive regulation of nitrogen compound metabolic process	0.00179	ADIRF,BARHL2,CIITA,CTDP1,DAB2,DDX41,EBF1,FOXD3,FOXJ1,FZD7,GLIS2,HDAC2,HMBOX1,HMGB1,HOXA11,HOXC11,NFATC1,NFIB,NOTCH4,OTX2,PDGFA,PHOX2B,POU2F2,PRPF6,SOX18,SP3,TCEA2,USP22,WNT1,WWTR1,ZNF750
GO Biological Process	GO:0031328	positive regulation of cellular biosynthetic process	0.0018	ADIRF,BARHL2,CIITA,CTDP1,DAB2,DDX41,EBF1,FOXD3,FOXJ1,FZD7,GLIS2,HDAC2,HMBOX1,HMGB1,HOXA11,HOXC11,NFATC1,NFIB,NOTCH4,OTX2,PDGFA,PHOX2B,POU2F2,PRPF6,SOX18,SP3,SYK,TCEA2,USP22,WNT1,WWTR1,ZNF750
GO Biological Process	GO:0045944	positive regulation of transcription from RNA polymerase II promoter	0.00206	ADIRF,BARHL2,CIITA,DDX41,FOXD3,FOXJ1,GLIS2,HDAC2,HMGB1,HOXC11,NFATC1,NFIB,NOTCH4,OTX2,PHOX2B,PRPF6,SOX18,TCEA2,WNT1,WWTR1,ZNF750
GO Biological Process	GO:0090130	tissue migration	0.00209	APOA1,CYP1B1,EPHB4,FAT2,SOX18
GO Biological Process	GO:0001568	blood vessel development	0.00212	CXCL12,CYP1B1,EPHB4,HOXA3,ITGA5,MEOX2,NOTCH4,PDGFA,S100A7,SOX18,SYK,THY1,WASF2,ZFP36L1
GO Biological Process	GO:0001775	cell activation	0.00212	APOA1,BCAR1,CXCL12,FZD7,GNAI1,HMGB1,KIF13B,PDGFA,PIK3R5,POU2F2,SERPING1,SP3,SPARC,SWAP70,SYK,WNT1,ZFP36L1
GO Biological Process	GO:0001709	cell fate determination	0.00213	BARHL2,NOTCH2,NOTCH4,WNT1
GO Biological Process	GO:0044707	single-multicellular organism process	0.00222	AATK,AK4,ANO1,APOA1,AVIL,AZI1,BARHL2,BCAR1,BCOR,BVES,C16orf80,CAPN9,CBX5,CFDP1,CRYAA,CSNK2A2,CXCL12,CYP1B1,DAB2,DDX41,DNM3,DOC2B,DUSP1,EBF1,EPHB4,FAM20C,FAT2,FBN1,FGF3,FOXD3,FOXJ1,FOXP4,FZD7,GLIS2,GNAI1,GPNMB,GPR176,HDAC2,HMGB1,HOXA11,HOXA3,HOXC11,IRX2,IRX4,ITGA5,ITGB5,KIF13B,LHB,MAGI2,MEOX2,NFATC1,NFIB,NOTCH2,NOTCH4,OR2S2,OTX2,PANX2,PDGFA,PHOX2B,PIK3R5,PKDCC,PLXNC1,POU2F2,PVRL1,RAB17,RAD51B,RARR…
GO Biological Process	GO:0009891	positive regulation of biosynthetic process	0.00235	ADIRF,BARHL2,CIITA,CTDP1,DAB2,DDX41,EBF1,FOXD3,FOXJ1,FZD7,GLIS2,HDAC2,HMBOX1,HMGB1,HOXA11,HOXC11,NFATC1,NFIB,NOTCH4,OTX2,PDGFA,PHOX2B,POU2F2,PRPF6,SOX18,SP3,SYK,TCEA2,USP22,WNT1,WWTR1,ZNF750
GO Biological Process	GO:0009893	positive regulation of metabolic process	0.00245	ABHD5,ADIRF,APOA1,BARHL2,BVES,CIITA,CRYAA,CTDP1,CTDSP2,DAB2,DDX41,EBF1,FOXD3,FOXJ1,FZD7,GLIS2,HDAC2,HMBOX1,HMGB1,HOXA11,HOXC11,ITGA5,MAGI2,NFATC1,NFIB,NOTCH4,NUB1,OTX2,PDGFA,PHOX2B,PIAS3,PIK3R5,POU2F2,PPP2R4,PRPF6,RARRES2,SOX18,SP3,SYK,TCEA2,USP22,WNT1,WWTR1,ZEB2,ZNF750
GO Biological Process	GO:0044237	cellular metabolic process	0.0026	AATK,ABHD5,ADIRF,AK4,AKAP13,ALG10B,APOA1,ATL2,AUH,B3GNT7,BAG5,BARHL2,BCOR,C12orf44,CCT8L2,CDYL,CIITA,CRYAA,CSNK1A1,CSNK2A2,CTDP1,CTDSP2,CYP1B1,DCTD,DDX41,DNM3,DUSP1,EBF1,ECI2,ELL2,EOGT,EPHB4,FAM20C,FOXD3,FOXJ1,FOXP4,GLIS2,GLRX,GLUD1,GNAI1,GSAP,GSTO2,HDAC2,HMBOX1,HMGB1,HOXA11,HOXA3,HOXC11,HS3ST3B1,ISPD,JAK1,KLHL25,LBX2,LHB,LHPP,LRRFIP1,MAGI2,MARCH4,MARCKS,MRPL20,NEURL1B,NFATC1,NFIB,NFKBIZ,NOTCH2,N…
GO Biological Process	GO:1901576	organic substance biosynthetic process	0.00265	ABHD5,ADIRF,AK4,ALG10B,APOA1,B3GNT7,BARHL2,BCOR,CDYL,CIITA,CSNK2A2,CTDP1,DCTD,EBF1,ELL2,EOGT,FOXD3,FOXJ1,FOXP4,GLIS2,GLUD1,GSTO2,HDAC2,HMBOX1,HOXA11,HOXA3,HOXC11,HS3ST3B1,ISPD,LBX2,LHB,LRRFIP1,MRPL20,NFATC1,NFIB,NFKBIZ,NOTCH2,NOTCH4,OPLAH,PHOX2B,PIAS3,PIGC,PIK3R5,PINX1,POLG,POU2F2,SLX4,SOX18,SP3,SYK,TCEA2,TMF1,TRAM2,UMPS,USP22,VAX2,WWTR1,ZDHHC21,ZEB2,ZFP28,ZNF131,ZNF136,ZNF30,ZNF32,ZNF350,ZNF362,…
GO Biological Process	GO:0009790	embryo development	0.00273	CRYAA,DAB2,DUSP1,FGF3,FOXD3,FOXJ1,FOXP4,HDAC2,HOXA11,HOXA3,HOXC11,IRX2,MEOX2,NOTCH4,OTX2,PDGFA,PKDCC,RARRES2,SOX18,SP3,USP22,VAX2,WNT1,ZEB2
GO Biological Process	GO:0009058	biosynthetic process	0.00274	ABHD5,ADIRF,AK4,ALG10B,APOA1,B3GNT7,BARHL2,BCOR,CDYL,CIITA,CSNK2A2,CTDP1,DCTD,EBF1,ELL2,EOGT,FOXD3,FOXJ1,FOXP4,GLIS2,GLUD1,GSTO2,GTDC1,HDAC2,HMBOX1,HOXA11,HOXA3,HOXC11,HS3ST3B1,ISPD,LBX2,LHB,LRRFIP1,MRPL20,NFATC1,NFIB,NFKBIZ,NOTCH2,NOTCH4,OPLAH,PHOX2B,PIAS3,PIGC,PIK3R5,PINX1,POLG,POU2F2,SLX4,SOX18,SP3,SYK,TCEA2,TMF1,TRAM2,UMPS,USP22,VAX2,WWTR1,ZDHHC21,ZEB2,ZFP28,ZNF131,ZNF136,ZNF30,ZNF32,ZNF350,Z…
GO Biological Process	GO:0048146	positive regulation of fibroblast proliferation	0.00278	PDGFA,S100A6,UTS2R,WNT1
GO Biological Process	GO:0046847	filopodium assembly	0.00322	BAIAP2L2,DNM3,RAB17
GO Biological Process	GO:0010922	positive regulation of phosphatase activity	0.00322	MAGI2,PPP2R4,VRK3
GO Biological Process	GO:0044249	cellular biosynthetic process	0.00351	ABHD5,ADIRF,AK4,ALG10B,APOA1,B3GNT7,BARHL2,BCOR,CDYL,CIITA,CSNK2A2,CTDP1,DCTD,EBF1,ELL2,EOGT,FOXD3,FOXJ1,FOXP4,GLIS2,GLUD1,HDAC2,HMBOX1,HOXA11,HOXA3,HOXC11,HS3ST3B1,ISPD,LBX2,LHB,LRRFIP1,MRPL20,NFATC1,NFIB,NFKBIZ,NOTCH2,NOTCH4,OPLAH,PHOX2B,PIAS3,PIGC,PIK3R5,PINX1,POLG,POU2F2,SLX4,SOX18,SP3,SYK,TCEA2,TMF1,UMPS,USP22,VAX2,WWTR1,ZDHHC21,ZEB2,ZFP28,ZNF131,ZNF136,ZNF30,ZNF32,ZNF350,ZNF362,ZNF44,ZNF470…
GO Biological Process	GO:0048534	hematopoietic or lymphoid organ development	0.00355	DAB2,FAM20C,FGF3,FZD7,HOXA3,NFATC1,NOTCH2,NOTCH4,POU2F2,SP3,SYK,WASF2,WNT1,ZFP36L1
GO Biological Process	GO:0043534	blood vessel endothelial cell migration	0.00367	APOA1,EPHB4,SOX18
GO Biological Process	GO:0070166	enamel mineralization	0.00375	FAM20C,PVRL1
GO Biological Process	GO:0007596	blood coagulation	0.00393	APOA1,BCAR1,CBX5,GNAI1,HDAC2,ITGA5,PDGFA,PIK3R5,RAD51B,SERPING1,SIRPA,SIRPG,SLC16A8,SPARC,SYK
GO Biological Process	GO:0050878	regulation of body fluid levels	0.00404	APOA1,BCAR1,CBX5,GNAI1,HDAC2,ITGA5,PDGFA,PIK3R5,RAD51B,SERPING1,SIRPA,SIRPG,SLC16A8,SPARC,SYK,UMPS,UTS2R
GO Biological Process	GO:0009798	axis specification	0.0041	BCOR,IRX4,OTX2,VAX2,WNT1
GO Biological Process	GO:0043542	endothelial cell migration	0.00416	APOA1,CYP1B1,EPHB4,SOX18
GO Biological Process	GO:0007599	hemostasis	0.0043	APOA1,BCAR1,CBX5,GNAI1,HDAC2,ITGA5,PDGFA,PIK3R5,RAD51B,SERPING1,SIRPA,SIRPG,SLC16A8,SPARC,SYK
GO Biological Process	GO:0042060	wound healing	0.0046	APOA1,BCAR1,CBX5,FZD7,GNAI1,HDAC2,ITGA5,PDGFA,PIK3R5,RAD51B,SERPING1,SIRPA,SIRPG,SLC16A8,SPARC,SYK,TM4SF4
GO Biological Process	GO:0040036	regulation of fibroblast growth factor receptor signaling pathway	0.00467	FAM20C,OTX2,SPRY1
GO Biological Process	GO:0016070	RNA metabolic process	0.00468	ADIRF,AUH,BARHL2,BCOR,CDYL,CIITA,CSNK2A2,CTDP1,DDX41,EBF1,ELL2,FOXD3,FOXJ1,FOXP4,GLIS2,HDAC2,HMBOX1,HOXA11,HOXA3,HOXC11,LBX2,LRRFIP1,NFATC1,NFIB,NFKBIZ,NOTCH2,NOTCH4,PCBP1,PHOX2B,PIAS3,POU2F2,PRPF6,SOX18,SP3,TCEA2,TMF1,TRMT61A,USP22,VAX2,WWTR1,ZEB2,ZFP28,ZFP36L1,ZNF131,ZNF136,ZNF30,ZNF32,ZNF350,ZNF362,ZNF44,ZNF470,ZNF471,ZNF512B,ZNF577,ZNF599,ZNF613,ZNF644,ZNF649,ZNF667,ZNF750
GO Biological Process	GO:0010975	regulation of neuron projection development	0.00507	AATK,AVIL,BARHL2,HDAC2,KIF13B,MAGI2,RAB17,TENM3,THY1
GO Biological Process	GO:0001656	metanephros development	0.00509	FOXJ1,HOXA11,HOXC11,IRX2,SPRY1
GO Biological Process	GO:0018208	peptidyl-proline modification	0.00518	NTMT1,PPIAL4A,PPIAL4C,PPP2R4
GO Biological Process	GO:0007492	endoderm development	0.00518	DAB2,DUSP1,HOXC11,OTX2
GO Biological Process	GO:0090287	regulation of cellular response to growth factor stimulus	0.00555	DAB2,FAM20C,FBN1,ITGA5,OTX2,SPRY1,WNT1
GO Biological Process	GO:0002576	platelet degranulation	0.00623	APOA1,PDGFA,SERPING1,SPARC,SYK
GO Biological Process	GO:0002921	negative regulation of humoral immune response	0.00631	FOXJ1,SERPING1
GO Biological Process	GO:0001921	positive regulation of receptor recycling	0.00631	BVES,DAB2
GO Biological Process	GO:0034505	tooth mineralization	0.00631	FAM20C,PVRL1
GO Biological Process	GO:0048892	lateral line nerve development	0.00631	FOXD3,PHOX2B
GO Biological Process	GO:0072310	glomerular epithelial cell development	0.00631	FOXJ1,MAGI2
GO Biological Process	GO:0010470	regulation of gastrulation	0.00645	APOA1,FZD7,OTX2
GO Biological Process	GO:0010605	negative regulation of macromolecule metabolic process	0.00667	BAG5,BCOR,CBX5,CIITA,CRYAA,DAB2,DUSP1,FOXD3,FOXJ1,GLIS2,HDAC2,HMBOX1,HMGB1,ITPRIP,LRRFIP1,N4BP1,NFIB,PPP2R4,SERPING1,SIK1,SOX18,SP3,SPRED1,SPRY1,THY1,TIA1,TMF1,VAX2,WNT1,WWTR1,ZNF136,ZNF350
GO Biological Process	GO:0007229	integrin-mediated signaling pathway	0.0072	BCAR1,ITGA10,ITGA5,ITGB5,SYK
GO Biological Process	GO:0030855	epithelial cell differentiation	0.0073	CRYAA,FAM20C,FOXD3,FOXJ1,FZD7,HDAC2,MAGI2,NFIB,NOTCH4,RHCG,S100A7,SOX18,TMF1,WNT1
GO Biological Process	GO:0090026	positive regulation of monocyte chemotaxis	0.00781	CXCL12,S100A7
GO Biological Process	GO:0010288	response to lead ion	0.00781	CRYAA,SPARC
GO Biological Process	GO:0040019	positive regulation of embryonic development	0.00781	OTX2,WNT1
GO Biological Process	GO:0043666	regulation of phosphoprotein phosphatase activity	0.00784	MAGI2,PPP2R4,VRK3
GO Biological Process	GO:0065007	biological regulation	0.00804	AATK,ABHD5,ADIRF,AKAP13,ANO1,APOA1,AVIL,BAG5,BAIAP2L2,BARHL2,BCAR1,BCOR,BVES,CBX5,CDC42EP3,CDYL,CFDP1,CIITA,CRADD,CRYAA,CSNK1A1,CSNK2A2,CTDP1,CTDSP2,CXCL12,DAB2,DDX41,DOC2B,DUSP1,EBF1,ELL2,EPHB4,FAM20C,FBN1,FCGR1B,FGF3,FOXD3,FOXJ1,FOXP4,FZD7,GLIS2,GLRX,GLUD1,GNAI1,GPNMB,GPR176,GSAP,HDAC2,HMBOX1,HMGB1,HOXA11,HOXA3,HOXC11,IL17B,IRX2,IRX4,ITGA10,ITGA5,ITGB5,ITPRIP,JAK1,KIF13B,KLHL25,LBX2,LHB,LRRFIP1…
GO Biological Process	GO:0044238	primary metabolic process	0.00833	A3GALT2,AATK,ABHD5,ADAMTS16,ADIRF,AK4,ALG10B,APOA1,ATL2,AUH,B3GNT7,BAG5,BARHL2,BCOR,CAPN9,CCT8L2,CDYL,CIITA,CRYAA,CSNK1A1,CSNK2A2,CTDP1,CTDSP2,CYP1B1,DCTD,DDX41,DNM3,DUSP1,EBF1,ECI2,ELL2,EOGT,EPHB4,FOXD3,FOXJ1,FOXP4,GLIS2,GLRX,GLUD1,GNAI1,GSAP,GSTO2,HDAC2,HEXDC,HMBOX1,HMGB1,HOXA11,HOXA3,HOXC11,HS3ST3B1,ISPD,JAK1,KLHL25,LBX2,LHB,LHPP,LRRFIP1,MARCH4,MRPL20,NEURL1B,NFATC1,NFIB,NFKBIZ,NOTCH2,NOTCH4,N…
GO Biological Process	GO:0003002	regionalization	0.00856	FOXJ1,HOXA11,HOXA3,HOXC11,IRX2,MEOX2,OTX2,VAX2,WNT1,ZEB2
GO Biological Process	GO:0090304	nucleic acid metabolic process	0.00887	ADIRF,AUH,BARHL2,BCOR,CDYL,CIITA,CSNK2A2,CTDP1,DDX41,EBF1,ELL2,FOXD3,FOXJ1,FOXP4,GLIS2,HDAC2,HMBOX1,HMGB1,HOXA11,HOXA3,HOXC11,LBX2,LRRFIP1,NFATC1,NFIB,NFKBIZ,NOTCH2,NOTCH4,PCBP1,PHOX2B,PIAS3,PINX1,POLG,POU2F2,PRPF6,RAD51B,SLX4,SMARCAL1,SMUG1,SOX18,SP3,SWAP70,TCEA2,TMF1,TRMT61A,USP22,VAX2,WWTR1,ZEB2,ZFP28,ZFP36L1,ZNF131,ZNF136,ZNF30,ZNF32,ZNF350,ZNF362,ZNF44,ZNF470,ZNF471,ZNF512B,ZNF577,ZNF599,ZNF…
GO Biological Process	GO:0048048	embryonic eye morphogenesis	0.00938	CRYAA,SP3,VAX2
GO Biological Process	GO:0009954	proximal/distal pattern formation	0.00938	HOXA11,HOXC11,IRX2
GO Biological Process	GO:0030168	platelet activation	0.00946	APOA1,BCAR1,GNAI1,PDGFA,PIK3R5,SERPING1,SPARC,SYK
GO Biological Process	GO:0050794	regulation of cellular process	0.00953	AATK,ABHD5,ADIRF,AKAP13,APOA1,AVIL,BAG5,BAIAP2L2,BARHL2,BCAR1,BCOR,BVES,CBX5,CDC42EP3,CDYL,CFDP1,CIITA,CRADD,CRYAA,CSNK1A1,CSNK2A2,CTDP1,CTDSP2,CXCL12,DAB2,DDX41,DOC2B,DUSP1,EBF1,ELL2,EPHB4,FAM20C,FBN1,FCGR1B,FGF3,FOXD3,FOXJ1,FOXP4,FZD7,GLIS2,GLRX,GLUD1,GNAI1,GPNMB,GPR176,HDAC2,HMBOX1,HMGB1,HOXA11,HOXA3,HOXC11,IRX2,IRX4,ITGA10,ITGA5,ITGB5,ITPRIP,JAK1,KIF13B,KLHL25,LBX2,LHB,LRRFIP1,MAGI2,MARCKS,ME…
GO Biological Process	GO:0006139	nucleobase-containing compound metabolic process	0.00957	ADIRF,AK4,ATL2,AUH,BARHL2,BCOR,CDYL,CIITA,CSNK2A2,CTDP1,DCTD,DDX41,DNM3,EBF1,ELL2,FOXD3,FOXJ1,FOXP4,GLIS2,GLRX,GNAI1,HDAC2,HMBOX1,HMGB1,HOXA11,HOXA3,HOXC11,LBX2,LRRFIP1,NFATC1,NFIB,NFKBIZ,NOTCH2,NOTCH4,PCBP1,PHOX2B,PIAS3,PINX1,POLG,POU2F2,PPP2R4,PRPF6,RAD51B,RHEB,SLX4,SMARCAL1,SMUG1,SOX18,SP3,SWAP70,TCEA2,TMF1,TRMT61A,TUBA3D,UMPS,USP22,VAX2,WWTR1,ZEB2,ZFP28,ZFP36L1,ZNF131,ZNF136,ZNF30,ZNF32,ZNF35…
GO Biological Process	GO:0030097	hemopoiesis	0.0102	DAB2,FAM20C,FZD7,NFATC1,NOTCH2,NOTCH4,POU2F2,SP3,SYK,WASF2,WNT1,ZFP36L1
GO Biological Process	GO:0032268	regulation of cellular protein metabolic process	0.0103	APOA1,BAG5,BARHL2,BCOR,CRYAA,CTDSP2,DAB2,DUSP1,HDAC2,ITGA5,ITPRIP,KLHL25,N4BP1,NUB1,PDGFA,PIAS3,PIK3R5,PKMYT1,PPP2R4,RARRES2,SPRED1,SPRY1,SYK,THY1,TIA1,TMF1,WNT1,WWTR1,ZEB2,ZFP36L1
GO Biological Process	GO:0009892	negative regulation of metabolic process	0.0107	BAG5,BCOR,CBX5,CIITA,CRYAA,DAB2,DUSP1,FOXD3,FOXJ1,GLIS2,HDAC2,HMBOX1,HMGB1,ITPRIP,LRRFIP1,N4BP1,NFIB,PDGFA,PPP2R4,SERPING1,SIK1,SOX18,SP3,SPRED1,SPRY1,THY1,TIA1,TMF1,VAX2,WNT1,WWTR1,ZNF136,ZNF350
GO Biological Process	GO:0050789	regulation of biological process	0.0111	AATK,ABHD5,ADIRF,AKAP13,APOA1,AVIL,BAG5,BAIAP2L2,BARHL2,BCAR1,BCOR,BVES,CBX5,CDC42EP3,CDYL,CFDP1,CIITA,CRADD,CRYAA,CSNK1A1,CSNK2A2,CTDP1,CTDSP2,CXCL12,DAB2,DDX41,DOC2B,DUSP1,EBF1,ELL2,EPHB4,FAM20C,FBN1,FCGR1B,FGF3,FOXD3,FOXJ1,FOXP4,FZD7,GLIS2,GLRX,GLUD1,GNAI1,GPNMB,GPR176,GSAP,HDAC2,HMBOX1,HMGB1,HOXA11,HOXA3,HOXC11,IL17B,IRX2,IRX4,ITGA10,ITGA5,ITGB5,ITPRIP,JAK1,KIF13B,KLHL25,LBX2,LHB,LRRFIP1,MAGI…
GO Biological Process	GO:0010921	regulation of phosphatase activity	0.0112	MAGI2,PKMYT1,PPP2R4,SPRED1,VRK3
GO Biological Process	GO:0090136	epithelial cell-cell adhesion	0.0113	BVES,CYP1B1
GO Biological Process	GO:0045346	regulation of MHC class II biosynthetic process	0.0113	CIITA,HDAC2
GO Biological Process	GO:0060390	regulation of SMAD protein import into nucleus	0.0113	DAB2,WWTR1
GO Biological Process	GO:0097186	amelogenesis	0.0113	FAM20C,PVRL1
GO Biological Process	GO:0048880	sensory system development	0.0113	FOXD3,PHOX2B
GO Biological Process	GO:0030162	regulation of proteolysis	0.0115	DAB2,GSAP,HDAC2,N4BP1,NUB1,TMF1,WNT1
GO Biological Process	GO:0051246	regulation of protein metabolic process	0.0118	APOA1,BAG5,BARHL2,BCOR,CRYAA,CTDSP2,DAB2,DUSP1,FOXJ1,GSAP,HDAC2,ITGA5,ITPRIP,KLHL25,N4BP1,NUB1,PDGFA,PIAS3,PIK3R5,PKMYT1,PPP2R4,RARRES2,SERPING1,SPRED1,SPRY1,SYK,THY1,TIA1,TMF1,WNT1,WWTR1,ZEB2,ZFP36L1
GO Biological Process	GO:0031400	negative regulation of protein modification process	0.0119	BAG5,BCOR,DUSP1,ITPRIP,N4BP1,PPP2R4,SPRED1,SPRY1,THY1,WNT1,WWTR1
GO Biological Process	GO:0042110	T cell activation	0.0125	CXCL12,FZD7,KIF13B,SP3,SYK,WNT1,ZFP36L1
GO Biological Process	GO:0031214	biomineral tissue development	0.0127	FAM20C,GPNMB,PKDCC,PVRL1
GO Biological Process	GO:0060272	embryonic skeletal joint morphogenesis	0.0132	HOXA11,HOXC11
GO Biological Process	GO:0071704	organic substance metabolic process	0.0134	A3GALT2,AATK,ABHD5,ADAMTS16,ADIRF,AK4,ALG10B,APOA1,ATL2,AUH,B3GNT7,BAG5,BARHL2,BCOR,CAPN9,CCT8L2,CDYL,CIITA,CRYAA,CSNK1A1,CSNK2A2,CTDP1,CTDSP2,CYP1B1,DCTD,DDX41,DNM3,DUSP1,EBF1,ECI2,ELL2,EOGT,EPHB4,FOXD3,FOXJ1,FOXP4,GLIS2,GLRX,GLUD1,GNAI1,GSAP,GSTO2,HDAC2,HEXDC,HMBOX1,HMGB1,HOXA11,HOXA3,HOXC11,HS3ST3B1,ISPD,JAK1,KLHL25,LBX2,LHB,LHPP,LRRFIP1,MARCH4,MRPL20,NEURL1B,NFATC1,NFIB,NFKBIZ,NOTCH2,NOTCH4,N…
GO Biological Process	GO:0048145	regulation of fibroblast proliferation	0.0134	PDGFA,S100A6,UTS2R,WNT1
GO Biological Process	GO:1900169	regulation of glucocorticoid mediated signaling pathway	0.0137	AKAP13
GO Biological Process	GO:0022004	midbrain-hindbrain boundary maturation during brain development	0.0137	WNT1
GO Biological Process	GO:0021588	cerebellum formation	0.0137	WNT1
GO Biological Process	GO:0035873	lactate transmembrane transport	0.0137	SLC16A8
GO Biological Process	GO:0002415	immunoglobulin transcytosis in epithelial cells mediated by polymeric immunoglobulin receptor	0.0137	RAB17
GO Biological Process	GO:0002508	central tolerance induction	0.0137	FOXJ1
GO Biological Process	GO:0072016	glomerular parietal epithelial cell development	0.0137	FOXJ1
GO Biological Process	GO:1901248	positive regulation of lung ciliated cell differentiation	0.0137	FOXJ1
GO Biological Process	GO:0002897	positive regulation of central B cell tolerance induction	0.0137	FOXJ1
GO Biological Process	GO:0072719	cellular response to cisplatin	0.0137	ADIRF
GO Biological Process	GO:0002380	immunoglobulin secretion involved in immune response	0.0137	POU2F2
GO Biological Process	GO:0032482	Rab protein signal transduction	0.0137	AATK
GO Biological Process	GO:0060354	negative regulation of cell adhesion molecule production	0.0137	APOA1
GO Biological Process	GO:2000426	negative regulation of apoptotic cell clearance	0.0137	HMGB1
GO Biological Process	GO:0043643	tetracycline metabolic process	0.0137	AK4
GO Biological Process	GO:0018885	carbon tetrachloride metabolic process	0.0137	AK4
GO Biological Process	GO:0042666	negative regulation of ectodermal cell fate specification	0.0137	FZD7
GO Biological Process	GO:0030472	mitotic spindle organization in nucleus	0.0137	PPP2R4
GO Biological Process	GO:0097187	dentinogenesis	0.0137	FAM20C
GO Biological Process	GO:0036179	osteoclast maturation	0.0137	FAM20C
GO Biological Process	GO:0060683	regulation of branching involved in salivary gland morphogenesis by epithelial-mesenchymal signaling	0.0137	PDGFA
GO Biological Process	GO:0035572	N-terminal peptidyl-serine dimethylation	0.0137	NTMT1
GO Biological Process	GO:0018016	N-terminal peptidyl-proline dimethylation	0.0137	NTMT1
GO Biological Process	GO:0018012	N-terminal peptidyl-alanine trimethylation	0.0137	NTMT1
GO Biological Process	GO:0035573	N-terminal peptidyl-serine trimethylation	0.0137	NTMT1
GO Biological Process	GO:1901166	neural crest cell migration involved in autonomic nervous system development	0.0137	PHOX2B
GO Biological Process	GO:0061452	retrotrapezoid nucleus neuron differentiation	0.0137	PHOX2B
GO Biological Process	GO:0048894	efferent axon development in a lateral line nerve	0.0137	PHOX2B
GO Biological Process	GO:0021723	medullary reticular formation development	0.0137	PHOX2B
GO Biological Process	GO:2000791	negative regulation of mesenchymal cell proliferation involved in lung development	0.0137	NFIB
GO Biological Process	GO:2000795	negative regulation of epithelial cell proliferation involved in lung morphogenesis	0.0137	NFIB
GO Biological Process	GO:0061141	lung ciliated cell differentiation	0.0137	NFIB
GO Biological Process	GO:0000415	negative regulation of histone H3-K36 methylation	0.0137	BCOR
GO Biological Process	GO:0044092	negative regulation of molecular function	0.0137	APOA1,BAG5,CRYAA,DAB2,DUSP1,FOXJ1,GLIS2,HDAC2,ITPRIP,NFIB,PINX1,PKMYT1,PPP2R4,SERPING1,SIK1,SPRED1,SPRY1,THY1,WWTR1
GO Biological Process	GO:0090025	regulation of monocyte chemotaxis	0.0152	CXCL12,S100A7
GO Biological Process	GO:0010467	gene expression	0.0157	ADIRF,BARHL2,BCOR,CDYL,CIITA,CSNK2A2,CTDP1,DDX41,EBF1,ELL2,FOXD3,FOXJ1,FOXP4,GLIS2,HDAC2,HMBOX1,HOXA11,HOXA3,HOXC11,LBX2,LHB,LRRFIP1,MRPL20,NFATC1,NFIB,NFKBIZ,NOTCH2,NOTCH4,PCBP1,PHOX2B,PIAS3,POU2F2,PRPF6,SOX18,SP3,TCEA2,TMF1,TRMT61A,USP22,VAX2,WWTR1,ZEB2,ZFP28,ZFP36L1,ZNF131,ZNF136,ZNF30,ZNF32,ZNF350,ZNF362,ZNF44,ZNF470,ZNF471,ZNF512B,ZNF577,ZNF599,ZNF613,ZNF644,ZNF649,ZNF667,ZNF750
GO Biological Process	GO:0051248	negative regulation of protein metabolic process	0.0159	BAG5,BCOR,DUSP1,FOXJ1,ITPRIP,N4BP1,PPP2R4,SERPING1,SPRED1,SPRY1,THY1,TIA1,WNT1,WWTR1
GO Biological Process	GO:0006284	base-excision repair	0.0161	HMGB1,POLG,SMUG1
GO Biological Process	GO:0008152	metabolic process	0.0165	A3GALT2,AATK,ABHD5,ADAMTS16,ADIRF,AK4,AKAP13,ALG10B,APOA1,ATL2,AUH,B3GNT7,BAG5,BARHL2,BCOR,C12orf44,CAPN9,CCT8L2,CDYL,CIITA,CRYAA,CSNK1A1,CSNK2A2,CTDP1,CTDSP2,CYP1B1,DCTD,DDX41,DNM3,DUSP1,EBF1,ECI2,ELL2,EOGT,EPHB4,FAM20C,FOXD3,FOXJ1,FOXP4,GLIS2,GLRX,GLUD1,GNAI1,GSAP,GSTO2,GTDC1,HDAC2,HEXDC,HMBOX1,HMGB1,HOXA11,HOXA3,HOXC11,HS3ST3B1,ISPD,JAK1,KLHL25,LBX2,LHB,LHPP,LRRFIP1,MAGI2,MARCH4,MARCKS,MRPL20,…
GO Biological Process	GO:0034641	cellular nitrogen compound metabolic process	0.0169	ADIRF,AK4,APOA1,ATL2,AUH,BARHL2,BCOR,CDYL,CIITA,CSNK2A2,CTDP1,DCTD,DDX41,DNM3,EBF1,ELL2,FOXD3,FOXJ1,FOXP4,GLIS2,GLRX,GLUD1,GNAI1,GSAP,HDAC2,HMBOX1,HMGB1,HOXA11,HOXA3,HOXC11,LBX2,LRRFIP1,NFATC1,NFIB,NFKBIZ,NOTCH2,NOTCH4,OPLAH,PCBP1,PHOX2B,PIAS3,PINX1,POLG,POU2F2,PPP2R4,PRPF6,RAD51B,RHEB,SLX4,SMARCAL1,SMUG1,SOX18,SP3,SWAP70,TCEA2,TMF1,TRMT61A,TUBA3D,UMPS,USP22,VAX2,WWTR1,ZEB2,ZFP28,ZFP36L1,ZNF131,Z…
GO Biological Process	GO:0051128	regulation of cellular component organization	0.0169	AATK,APOA1,AVIL,BAG5,BARHL2,BCAR1,BCOR,BVES,CDC42EP3,CFDP1,CRYAA,CXCL12,DAB2,DOC2B,HDAC2,HMGB1,KIF13B,MAGI2,PDGFA,PKDCC,PKMYT1,RAB17,SYK,TENM3,THY1,TMED9,UTS2R,WNT1,WWTR1
GO Biological Process	GO:0045598	regulation of fat cell differentiation	0.0171	ADIRF,RARRES2,WNT1,WWTR1
GO Biological Process	GO:0001919	regulation of receptor recycling	0.0174	BVES,DAB2
GO Biological Process	GO:0072311	glomerular epithelial cell differentiation	0.0174	FOXJ1,MAGI2
GO Biological Process	GO:0048519	negative regulation of biological process	0.0177	AATK,ABHD5,APOA1,AVIL,BAG5,BCOR,CBX5,CFDP1,CIITA,CRADD,CRYAA,CSNK2A2,CXCL12,DAB2,DUSP1,FBN1,FGF3,FOXD3,FOXJ1,FZD7,GLIS2,GPNMB,HDAC2,HMBOX1,HMGB1,ITGA5,ITPRIP,LRRFIP1,MAGI2,N4BP1,NFIB,NOTCH2,NOTCH4,NUAK2,PDGFA,PHOX2B,PINX1,PKDCC,PPP2R4,RHEB,RPH3AL,SERPING1,SIK1,SIRPG,SOX18,SP3,SPRED1,SPRY1,THBS2,THY1,TIA1,TMF1,UTS2R,VAX2,VRK3,WNT1,WWTR1,ZNF136,ZNF350
GO Biological Process	GO:0006725	cellular aromatic compound metabolic process	0.018	ADIRF,AK4,ATL2,AUH,BARHL2,BCOR,CDYL,CIITA,CSNK2A2,CTDP1,CYP1B1,DCTD,DDX41,DNM3,EBF1,ELL2,FOXD3,FOXJ1,FOXP4,GLIS2,GLRX,GNAI1,HDAC2,HMBOX1,HMGB1,HOXA11,HOXA3,HOXC11,LBX2,LRRFIP1,NFATC1,NFIB,NFKBIZ,NOTCH2,NOTCH4,PCBP1,PHOX2B,PIAS3,PINX1,POLG,POU2F2,PPP2R4,PRPF6,RAD51B,RHEB,SLX4,SMARCAL1,SMUG1,SOX18,SP3,SWAP70,TCEA2,TMF1,TRMT61A,TUBA3D,UMPS,USP22,VAX2,WWTR1,ZEB2,ZFP28,ZFP36L1,ZNF131,ZNF136,ZNF30,ZNF3…
GO Biological Process	GO:0046649	lymphocyte activation	0.0181	CXCL12,FZD7,KIF13B,POU2F2,SP3,SWAP70,SYK,WNT1,ZFP36L1
GO Biological Process	GO:0051348	negative regulation of transferase activity	0.0181	DUSP1,ITPRIP,PINX1,SPRED1,SPRY1,THY1,WWTR1
GO Biological Process	GO:0009952	anterior/posterior pattern specification	0.0181	HOXA11,HOXA3,HOXC11,MEOX2,OTX2,WNT1,ZEB2
GO Biological Process	GO:0002521	leukocyte differentiation	0.0182	FAM20C,FZD7,NFATC1,POU2F2,SP3,SYK,WNT1,ZFP36L1
GO Biological Process	GO:0030217	T cell differentiation	0.0183	FZD7,SP3,SYK,WNT1,ZFP36L1
GO Biological Process	GO:0031324	negative regulation of cellular metabolic process	0.0187	BAG5,BCOR,CBX5,CIITA,DAB2,DUSP1,FOXD3,FOXJ1,GLIS2,HDAC2,HMBOX1,HMGB1,ITPRIP,LRRFIP1,N4BP1,NFIB,PDGFA,PPP2R4,SIK1,SOX18,SP3,SPRED1,SPRY1,THY1,TIA1,VAX2,WNT1,WWTR1,ZNF136,ZNF350
GO Biological Process	GO:0031399	regulation of protein modification process	0.0187	APOA1,BAG5,BCOR,CRYAA,CTDSP2,DAB2,DUSP1,HDAC2,ITGA5,ITPRIP,N4BP1,PDGFA,PIAS3,PIK3R5,PKMYT1,PPP2R4,RARRES2,SPRED1,SPRY1,SYK,THY1,WNT1,WWTR1,ZEB2
GO Biological Process	GO:0000413	protein peptidyl-prolyl isomerization	0.0197	PPIAL4A,PPIAL4C,PPP2R4
GO Biological Process	GO:0030219	megakaryocyte differentiation	0.0197	SP3,WASF2
GO Biological Process	GO:0072498	embryonic skeletal joint development	0.0197	HOXA11,HOXC11
GO Biological Process	GO:0032332	positive regulation of chondrocyte differentiation	0.0197	HOXA11,PKDCC
GO Biological Process	GO:0060191	regulation of lipase activity	0.021	ABHD5,APOA1,MAGI2,PPP2R4,VRK3
GO Biological Process	GO:0061136	regulation of proteasomal protein catabolic process	0.0213	DAB2,N4BP1,NUB1,TMF1
GO Biological Process	GO:0001942	hair follicle development	0.0213	HDAC2,PDGFA,SOX18,ZDHHC21
GO Biological Process	GO:0006457	protein folding	0.022	BAG5,CCT8L2,CRYAA,PPIAL4A,PPIAL4C,PPP2R4,TUBA3D
GO Biological Process	GO:0048857	neural nucleus development	0.0222	NFIB,PHOX2B
GO Biological Process	GO:0006220	pyrimidine nucleotide metabolic process	0.0222	DCTD,SMUG1,UMPS
GO Biological Process	GO:0045321	leukocyte activation	0.0236	CXCL12,FZD7,HMGB1,KIF13B,POU2F2,SP3,SWAP70,SYK,WNT1,ZFP36L1
GO Biological Process	GO:0046483	heterocycle metabolic process	0.0237	ADIRF,AK4,ATL2,AUH,BARHL2,BCOR,CDYL,CIITA,CSNK2A2,CTDP1,DCTD,DDX41,DNM3,EBF1,ELL2,FOXD3,FOXJ1,FOXP4,GLIS2,GLRX,GNAI1,HDAC2,HMBOX1,HMGB1,HOXA11,HOXA3,HOXC11,LBX2,LRRFIP1,NFATC1,NFIB,NFKBIZ,NOTCH2,NOTCH4,PCBP1,PHOX2B,PIAS3,PINX1,POLG,POU2F2,PPP2R4,PRPF6,RAD51B,RHEB,SLX4,SMARCAL1,SMUG1,SOX18,SP3,SWAP70,TCEA2,TMF1,TRMT61A,TUBA3D,UMPS,USP22,VAX2,WWTR1,ZEB2,ZFP28,ZFP36L1,ZNF131,ZNF136,ZNF30,ZNF32,ZNF35…
GO Biological Process	GO:0035303	regulation of dephosphorylation	0.024	MAGI2,PKMYT1,PPP2R4,SPRED1,VRK3
GO Biological Process	GO:0042633	hair cycle	0.0251	HDAC2,PDGFA,SOX18,ZDHHC21
GO Biological Process	GO:1901360	organic cyclic compound metabolic process	0.0267	ADIRF,AK4,APOA1,ATL2,AUH,BARHL2,BCOR,CDYL,CIITA,CSNK2A2,CTDP1,CYP1B1,DCTD,DDX41,DNM3,EBF1,ELL2,FOXD3,FOXJ1,FOXP4,GLIS2,GLRX,GNAI1,HDAC2,HMBOX1,HMGB1,HOXA11,HOXA3,HOXC11,LBX2,LHB,LRRFIP1,NFATC1,NFIB,NFKBIZ,NOTCH2,NOTCH4,PCBP1,PHOX2B,PIAS3,PINX1,POLG,POU2F2,PPP2R4,PRPF6,RAD51B,RHEB,SLX4,SMARCAL1,SMUG1,SOX18,SP3,SWAP70,TCEA2,TMF1,TRMT61A,TUBA3D,UMPS,USP22,VAX2,WWTR1,ZEB2,ZFP28,ZFP36L1,ZNF131,ZNF136,…
GO Biological Process	GO:0050900	leukocyte migration	0.027	FOXJ1,HMGB1,ITGA5,SIRPA,SIRPG,SLC16A8,SYK
GO Biological Process	GO:0002414	immunoglobulin transcytosis in epithelial cells	0.0272	RAB17
GO Biological Process	GO:0002924	negative regulation of humoral immune response mediated by circulating immunoglobulin	0.0272	FOXJ1
GO Biological Process	GO:1901246	regulation of lung ciliated cell differentiation	0.0272	FOXJ1
GO Biological Process	GO:0001869	negative regulation of complement activation, lectin pathway	0.0272	SERPING1
GO Biological Process	GO:0035621	ER to Golgi ceramide transport	0.0272	PLEKHA8
GO Biological Process	GO:0017055	negative regulation of RNA polymerase II transcriptional preinitiation complex assembly	0.0272	HMGB1
GO Biological Process	GO:0002635	negative regulation of germinal center formation	0.0272	FOXJ1
GO Biological Process	GO:0050713	negative regulation of interleukin-1 beta secretion	0.0272	APOA1
GO Biological Process	GO:0060353	regulation of cell adhesion molecule production	0.0272	APOA1
GO Biological Process	GO:0072139	glomerular parietal epithelial cell differentiation	0.0272	FOXJ1
GO Biological Process	GO:0017186	peptidyl-pyroglutamic acid biosynthetic process, using glutaminyl-peptide cyclotransferase	0.0272	QPCT
GO Biological Process	GO:0002386	immune response in mucosal-associated lymphoid tissue	0.0272	RAB17
GO Biological Process	GO:0042196	chlorinated hydrocarbon metabolic process	0.0272	AK4
GO Biological Process	GO:0048866	stem cell fate specification	0.0272	SOX18
GO Biological Process	GO:0006288	base-excision repair, DNA ligation	0.0272	HMGB1
GO Biological Process	GO:0051447	negative regulation of meiotic cell cycle	0.0272	DUSP1
GO Biological Process	GO:2000383	regulation of ectoderm development	0.0272	FZD7
GO Biological Process	GO:0010512	negative regulation of phosphatidylinositol biosynthetic process	0.0272	PDGFA
GO Biological Process	GO:0036035	osteoclast development	0.0272	FAM20C
GO Biological Process	GO:0071226	cellular response to molecule of fungal origin	0.0272	SYK
GO Biological Process	GO:0042706	eye photoreceptor cell fate commitment	0.0272	OTX2
GO Biological Process	GO:0045401	positive regulation of interleukin-3 biosynthetic process	0.0272	SYK
GO Biological Process	GO:0043366	beta selection	0.0272	SYK
GO Biological Process	GO:0048561	establishment of organ orientation	0.0272	IRX4
GO Biological Process	GO:0010868	negative regulation of triglyceride biosynthetic process	0.0272	SIK1
GO Biological Process	GO:0002663	positive regulation of B cell tolerance induction	0.0272	FOXJ1
GO Biological Process	GO:0044336	canonical Wnt receptor signaling pathway involved in negative regulation of apoptotic process	0.0272	WNT1
GO Biological Process	GO:0070171	negative regulation of tooth mineralization	0.0272	BCOR
GO Biological Process	GO:2000643	positive regulation of early endosome to late endosome transport	0.0272	DAB2
GO Biological Process	GO:0021551	central nervous system morphogenesis	0.0272	WNT1
GO Biological Process	GO:0003402	planar cell polarity pathway involved in axis elongation	0.0272	MAGI2
GO Biological Process	GO:0021934	hindbrain tangential cell migration	0.0272	PHOX2B
GO Biological Process	GO:2000209	regulation of anoikis	0.0274	ITGA5,SIK1
GO Biological Process	GO:0044267	cellular protein metabolic process	0.0276	AATK,ALG10B,APOA1,B3GNT7,BAG5,BCOR,CCT8L2,CDYL,CRYAA,CSNK1A1,CSNK2A2,CTDP1,CTDSP2,DUSP1,ELL2,EOGT,EPHB4,HDAC2,ISPD,JAK1,KLHL25,LHB,LHPP,MARCH4,MRPL20,NEURL1B,NOTCH2,NOTCH4,NTMT1,NUAK2,NUB1,PAM16,PIAS3,PIGC,PKDCC,PKMYT1,PPIAL4A,PPIAL4C,PPP2R4,QPCT,RNF11,SIAH1,SIK1,SIK3,SYK,TCEA2,TUBA3D,USP22,VRK3,WNT1,ZDHHC21,ZNRF2
GO Biological Process	GO:0043405	regulation of MAP kinase activity	0.0277	DAB2,DUSP1,PDGFA,PIK3R5,SPRED1,SPRY1,SYK,ZEB2
GO Biological Process	GO:0030098	lymphocyte differentiation	0.029	FZD7,POU2F2,SP3,SYK,WNT1,ZFP36L1
GO Biological Process	GO:0033077	T cell differentiation in thymus	0.0294	FZD7,WNT1,ZFP36L1
GO Biological Process	GO:0032269	negative regulation of cellular protein metabolic process	0.0298	BAG5,BCOR,DUSP1,ITPRIP,N4BP1,PPP2R4,SPRED1,SPRY1,THY1,TIA1,WNT1,WWTR1
GO Biological Process	GO:0007220	Notch receptor processing	0.0302	NOTCH2,NOTCH4
GO Biological Process	GO:0001829	trophectodermal cell differentiation	0.0302	FOXD3,SP3
GO Biological Process	GO:0001945	lymph vessel development	0.0302	SOX18,SYK
GO Biological Process	GO:0048484	enteric nervous system development	0.0302	FOXD3,PHOX2B
GO Biological Process	GO:0030031	cell projection assembly	0.0313	BAIAP2L2,DNM3,FOXJ1,PDGFA,RAB17,WASF2
GO Biological Process	GO:0042787	protein ubiquitination involved in ubiquitin-dependent protein catabolic process	0.0326	KLHL25,RNF11,SIAH1
GO Biological Process	GO:0006469	negative regulation of protein kinase activity	0.0328	DUSP1,ITPRIP,SPRED1,SPRY1,THY1,WWTR1
GO Biological Process	GO:0043412	macromolecule modification	0.0334	AATK,ALG10B,APOA1,B3GNT7,BCOR,CDYL,CSNK1A1,CSNK2A2,CTDP1,CTDSP2,DUSP1,EOGT,EPHB4,HDAC2,ISPD,JAK1,KLHL25,LHPP,MARCH4,NEURL1B,NTMT1,NUAK2,NUB1,PIAS3,PIGC,PKDCC,PKMYT1,PPIAL4A,PPIAL4C,PPP2R4,QPCT,RNF11,SIAH1,SIK1,SIK3,SMUG1,SYK,TRMT61A,USP22,VRK3,ZDHHC21,ZNRF2
GO Biological Process	GO:0018193	peptidyl-amino acid modification	0.0342	AATK,ALG10B,APOA1,CDYL,EPHB4,JAK1,NTMT1,PPIAL4A,PPIAL4C,PPP2R4,QPCT,SYK,USP22,ZDHHC21
GO Biological Process	GO:0006464	cellular protein modification process	0.0347	AATK,ALG10B,APOA1,B3GNT7,BCOR,CDYL,CSNK1A1,CSNK2A2,CTDP1,CTDSP2,DUSP1,EOGT,EPHB4,HDAC2,ISPD,JAK1,KLHL25,LHPP,MARCH4,NEURL1B,NTMT1,NUAK2,NUB1,PIAS3,PIGC,PKDCC,PKMYT1,PPIAL4A,PPIAL4C,PPP2R4,QPCT,RNF11,SIAH1,SIK1,SIK3,SYK,USP22,VRK3,ZDHHC21,ZNRF2
GO Biological Process	GO:0048523	negative regulation of cellular process	0.0348	AATK,APOA1,AVIL,BAG5,BCOR,CBX5,CFDP1,CIITA,CRADD,CRYAA,CSNK2A2,CXCL12,DAB2,DUSP1,FBN1,FOXD3,FOXJ1,FZD7,GLIS2,GPNMB,HDAC2,HMBOX1,HMGB1,ITGA5,ITPRIP,LRRFIP1,MAGI2,N4BP1,NFIB,NOTCH2,NOTCH4,NUAK2,PDGFA,PHOX2B,PINX1,PKDCC,PPP2R4,RHEB,RPH3AL,SIK1,SIRPG,SOX18,SP3,SPRED1,SPRY1,THY1,TIA1,VAX2,VRK3,WNT1,WWTR1,ZNF136,ZNF350
GO Biological Process	GO:0002690	positive regulation of leukocyte chemotaxis	0.036	CXCL12,RARRES2,S100A7
GO Biological Process	GO:0002381	immunoglobulin production involved in immunoglobulin mediated immune response	0.036	POU2F2,SWAP70
GO Biological Process	GO:0032489	regulation of Cdc42 protein signal transduction	0.036	APOA1,BVES
GO Biological Process	GO:0035412	regulation of catenin import into nucleus	0.036	FZD7,WWTR1
GO Biological Process	GO:0009611	response to wounding	0.0368	APOA1,BCAR1,CBX5,FZD7,GNAI1,HDAC2,HMGB1,IL17B,ITGA5,NFKBIZ,PDGFA,PIK3R5,RAD51B,SERPING1,SIRPA,SIRPG,SLC16A8,SPARC,SYK,TM4SF4,WNT1
GO Biological Process	GO:0031099	regeneration	0.0376	APOA1,FZD7,TM4SF4,WNT1
GO Biological Process	GO:0090207	regulation of triglyceride metabolic process	0.0391	ABHD5,SIK1
GO Biological Process	GO:0061084	negative regulation of protein refolding	0.0405	BAG5
GO Biological Process	GO:0010903	negative regulation of very-low-density lipoprotein particle remodeling	0.0405	APOA1
GO Biological Process	GO:0046005	positive regulation of circadian sleep/wake cycle, REM sleep	0.0405	UTS2R
GO Biological Process	GO:0010841	positive regulation of circadian sleep/wake cycle, wakefulness	0.0405	UTS2R
GO Biological Process	GO:0061184	positive regulation of dermatome development	0.0405	WNT1
GO Biological Process	GO:0060061	Spemann organizer formation	0.0405	WNT1
GO Biological Process	GO:0018230	peptidyl-L-cysteine S-palmitoylation	0.0405	ZDHHC21
GO Biological Process	GO:0035793	positive regulation of metanephric mesenchymal cell migration by platelet-derived growth factor receptor-beta signaling pathway	0.0405	PDGFA
GO Biological Process	GO:0072673	lamellipodium morphogenesis	0.0405	WASF2
GO Biological Process	GO:0035582	sequestering of BMP in extracellular matrix	0.0405	FBN1
GO Biological Process	GO:0071603	endothelial cell-cell adhesion	0.0405	CYP1B1
GO Biological Process	GO:0002554	serotonin secretion by platelet	0.0405	SYK
GO Biological Process	GO:0070508	cholesterol import	0.0405	APOA1
GO Biological Process	GO:0001887	selenium compound metabolic process	0.0405	SEPP1
GO Biological Process	GO:0045425	positive regulation of granulocyte macrophage colony-stimulating factor biosynthetic process	0.0405	SYK
GO Biological Process	GO:0032966	negative regulation of collagen biosynthetic process	0.0405	CIITA
GO Biological Process	GO:0016999	antibiotic metabolic process	0.0405	AK4
GO Biological Process	GO:0006207	de novo' pyrimidine nucleobase biosynthetic process	0.0405	UMPS
GO Biological Process	GO:0044205	de novo' UMP biosynthetic process	0.0405	UMPS
GO Biological Process	GO:0045602	negative regulation of endothelial cell differentiation	0.0405	NOTCH4
GO Biological Process	GO:0006344	maintenance of chromatin silencing	0.0405	HDAC2
GO Biological Process	GO:0071895	odontoblast differentiation	0.0405	FAM20C
GO Biological Process	GO:0070634	transepithelial ammonium transport	0.0405	RHCG
GO Biological Process	GO:2000370	positive regulation of clathrin-mediated endocytosis	0.0405	DAB2
GO Biological Process	GO:0014834	satellite cell maintenance involved in skeletal muscle regeneration	0.0405	FZD7
GO Biological Process	GO:0021550	medulla oblongata development	0.0405	PHOX2B
GO Biological Process	GO:0032792	negative regulation of CREB transcription factor activity	0.0405	SIK1
GO Biological Process	GO:0048560	establishment of anatomical structure orientation	0.0405	IRX4
GO Biological Process	GO:0061198	fungiform papilla formation	0.0405	HDAC2
GO Biological Process	GO:0033673	negative regulation of kinase activity	0.0413	DUSP1,ITPRIP,SPRED1,SPRY1,THY1,WWTR1
GO Biological Process	GO:0009987	cellular process	0.0417	AATK,ABHD5,ADIRF,AK4,AKAP13,ALG10B,ANO1,APOA1,ATL2,AUH,AVIL,AZI1,B3GNT7,BAG5,BAIAP2L2,BARHL2,BCAR1,BCOR,BVES,C12orf44,CBX5,CCT8L2,CDC42EP3,CDYL,CFDP1,CIITA,CLDN9,CLUAP1,CRADD,CRYAA,CSNK1A1,CSNK2A2,CTDP1,CTDSP2,CXCL12,CYP1B1,DAB2,DCTD,DDX41,DNM3,DOC2B,DUSP1,EBF1,ECI2,ELL2,EML4,EOGT,EPHB4,FAM20C,FAT2,FBN1,FCGR1B,FGF3,FOXD3,FOXJ1,FOXP4,FZD7,GLIS2,GLRX,GLUD1,GNAI1,GPNMB,GPR176,GSAP,GSTO2,HDAC2,HMBOX1…
GO Biological Process	GO:0032965	regulation of collagen biosynthetic process	0.0423	CIITA,HDAC2
GO Biological Process	GO:0051896	regulation of protein kinase B signaling cascade	0.0429	HDAC2,MAGI2,PDGFA,PIK3R5
GO Biological Process	GO:0006807	nitrogen compound metabolic process	0.0437	ADIRF,AK4,APOA1,ATL2,AUH,B3GNT7,BARHL2,BCOR,CDYL,CIITA,CSNK2A2,CTDP1,DCTD,DDX41,DNM3,EBF1,ELL2,FOXD3,FOXJ1,FOXP4,GLIS2,GLRX,GLUD1,GNAI1,GSAP,HDAC2,HMBOX1,HMGB1,HOXA11,HOXA3,HOXC11,HS3ST3B1,LBX2,LRRFIP1,NFATC1,NFIB,NFKBIZ,NOTCH2,NOTCH4,OPLAH,PCBP1,PHOX2B,PIAS3,PINX1,POLG,POU2F2,PPP2R4,PRPF6,RAD51B,RHEB,SLX4,SMARCAL1,SMUG1,SOX18,SP3,SWAP70,TCEA2,TMF1,TRMT61A,TUBA3D,UMPS,USP22,VAX2,WWTR1,ZDHHC21,ZEB…
GO Biological Process	GO:0010712	regulation of collagen metabolic process	0.0456	CIITA,HDAC2
GO Biological Process	GO:0030316	osteoclast differentiation	0.0456	FAM20C,NFATC1
GO Biological Process	GO:0034341	response to interferon-gamma	0.0486	CIITA,FCGR1B,JAK1,NUB1
GO Biological Process	GO:0010543	regulation of platelet activation	0.0489	PDGFA,SYK
GO Biological Process	GO:0000188	inactivation of MAPK activity	0.0489	DUSP1,SPRED1
GO Biological Process	GO:0043507	positive regulation of JUN kinase activity	0.0491	DAB2,SYK,ZEB2
MSigDB Pathway	REACTOME_INTEGRIN_CELL_SURFACE_INTERACTIONS	Genes involved in Integrin cell surface interactions	0.000699	BCAR1,FBN1,ITGA10,ITGA5,ITGB5,SYK
MSigDB Pathway	REACTOME_HEMOSTASIS	Genes involved in Hemostasis	0.00148	APOA1,BCAR1,CBX5,GNAI1,HDAC2,ITGA5,PDGFA,PIK3R5,RAD51B,SERPING1,SIRPA,SIRPG,SLC16A8,SPARC,SYK
MSigDB Pathway	BIOCARTA_CALCINEURIN_PATHWAY	Effects of calcineurin in Keratinocyte Differentiation	0.00178	MARCKS,NFATC1,SP3
MSigDB Pathway	REACTOME_GENERIC_TRANSCRIPTION_PATHWAY	Genes involved in Generic Transcription Pathway	0.00282	NOTCH2,NOTCH4,WWTR1,ZFP28,ZNF136,ZNF30,ZNF350,ZNF471,ZNF577,ZNF599,ZNF613,ZNF649
MSigDB Pathway	PID_CXCR4_PATHWAY	CXCR4-mediated signaling events	0.00293	BCAR1,CXCL12,GNAI1,ITGA10,ITGA5,PIK3R5
MSigDB Pathway	BIOCARTA_CXCR4_PATHWAY	CXCR4 Signaling Pathway	0.00415	BCAR1,CXCL12,GNAI1
MSigDB Pathway	KEGG_LEUKOCYTE_TRANSENDOTHELIAL_MIGRATION	Leukocyte transendothelial migration	0.00504	BCAR1,CLDN9,CXCL12,GNAI1,PIK3R5,THY1
MSigDB Pathway	PID_INTEGRIN_CS_PATHWAY	Integrin family cell surface interactions	0.00522	ITGA10,ITGA5,ITGB5
MSigDB Pathway	REACTOME_PLATELET_ACTIVATION_SIGNALING_AND_AGGREGATION	Genes involved in Platelet activation, signaling and aggregation	0.00605	APOA1,BCAR1,GNAI1,PDGFA,PIK3R5,SERPING1,SPARC,SYK
MSigDB Pathway	ST_JAK_STAT_PATHWAY	Jak-STAT Pathway	0.00631	JAK1,PIAS3
MSigDB Pathway	KEGG_REGULATION_OF_ACTIN_CYTOSKELETON	Regulation of actin cytoskeleton	0.00897	BCAR1,FGF3,ITGA10,ITGA5,ITGB5,PDGFA,PIK3R5,WASF2
MSigDB Pathway	PID_SYNDECAN_4_PATHWAY	Syndecan-4-mediated signaling events	0.00938	CXCL12,FZD7,ITGA5
MSigDB Pathway	ST_STAT3_PATHWAY	STAT3 Pathway	0.00946	JAK1,PIAS3
MSigDB Pathway	REACTOME_RECEPTOR_LIGAND_BINDING_INITIATES_THE_SECOND_PROTEOLYTIC_CLEAVAGE_OF_NOTCH_RECEPTOR	Genes involved in Receptor-ligand binding initiates the second proteolytic cleavage of Notch receptor	0.00946	NOTCH2,NOTCH4
MSigDB Pathway	KEGG_FC_GAMMA_R_MEDIATED_PHAGOCYTOSIS	Fc gamma R-mediated phagocytosis	0.0103	DNM3,MARCKS,PIK3R5,SYK,WASF2
MSigDB Pathway	REACTOME_NOTCH_HLH_TRANSCRIPTION_PATHWAY	Genes involved in Notch-HLH transcription pathway	0.0113	NOTCH2,NOTCH4
MSigDB Pathway	REACTOME_SIGNAL_REGULATORY_PROTEIN_SIRP_FAMILY_INTERACTIONS	Genes involved in Signal regulatory protein (SIRP) family interactions	0.0113	SIRPA,SIRPG
MSigDB Pathway	PID_INTEGRIN1_PATHWAY	Beta1 integrin cell surface interactions	0.0127	FBN1,ITGA10,ITGA5,THBS2
MSigDB Pathway	KEGG_WNT_SIGNALING_PATHWAY	Wnt signaling pathway	0.0173	CSNK1A1,CSNK2A2,FZD7,NFATC1,SIAH1,WNT1
MSigDB Pathway	PID_UPA_UPAR_PATHWAY	Urokinase-type plasminogen activator (uPA) and uPAR-mediated signaling	0.0184	BCAR1,ITGA5,ITGB5
MSigDB Pathway	PID_INTEGRIN3_PATHWAY	Beta3 integrin cell surface interactions	0.0197	FBN1,HMGB1,THY1
MSigDB Pathway	REACTOME_PRE_NOTCH_PROCESSING_IN_GOLGI	Genes involved in Pre-NOTCH Processing in Golgi	0.0197	NOTCH2,NOTCH4
MSigDB Pathway	PID_NFKAPPABATYPICALPATHWAY	Atypical NF-kappaB pathway	0.0197	CSNK2A2,SYK
MSigDB Pathway	KEGG_FOCAL_ADHESION	Focal adhesion	0.02	BCAR1,ITGA10,ITGA5,ITGB5,PDGFA,PIK3R5,THBS2
MSigDB Pathway	PID_INTEGRIN5_PATHWAY	Beta5 beta6 beta7 and beta8 integrin cell surface interactions	0.0222	FBN1,ITGB5
MSigDB Pathway	REACTOME_RESPONSE_TO_ELEVATED_PLATELET_CYTOSOLIC_CA2_	Genes involved in Response to elevated platelet cytosolic Ca2+	0.0241	APOA1,PDGFA,SERPING1,SPARC
MSigDB Pathway	REACTOME_CELL_CELL_COMMUNICATION	Genes involved in Cell-Cell communication	0.0247	CLDN9,MAGI2,PVRL1,SIRPA,SIRPG
MSigDB Pathway	BIOCARTA_MEF2D_PATHWAY	Role of MEF2D in T-cell Apoptosis	0.0247	HDAC2,NFATC1
MSigDB Pathway	PID_SMAD2_3NUCLEARPATHWAY	Regulation of nuclear SMAD2/3 signaling	0.0251	HDAC2,ITGB5,PIAS3,SP3
MSigDB Pathway	KEGG_NOTCH_SIGNALING_PATHWAY	Notch signaling pathway	0.0264	HDAC2,NOTCH2,NOTCH4
MSigDB Pathway	PID_HEDGEHOG_GLIPATHWAY	Hedgehog signaling events mediated by Gli proteins	0.0264	CSNK1A1,GNAI1,HDAC2
MSigDB Pathway	REACTOME_CELL_SURFACE_INTERACTIONS_AT_THE_VASCULAR_WALL	Genes involved in Cell surface interactions at the vascular wall	0.0282	ITGA5,SIRPA,SIRPG,SLC16A8
MSigDB Pathway	KEGG_ECM_RECEPTOR_INTERACTION	ECM-receptor interaction	0.0293	ITGA10,ITGA5,ITGB5,THBS2
MSigDB Pathway	KEGG_AXON_GUIDANCE	Axon guidance	0.0315	CXCL12,EPHB4,GNAI1,NFATC1,PLXNC1
MSigDB Pathway	BIOCARTA_IL2_PATHWAY	IL 2 signaling pathway	0.036	JAK1,SYK
MSigDB Pathway	BIOCARTA_SPPA_PATHWAY	Aspirin Blocks Signaling Pathway Involved in Platelet Activation	0.036	GNAI1,SYK
MSigDB Pathway	REACTOME_GLUTATHIONE_CONJUGATION	Genes involved in Glutathione conjugation	0.0391	GSTO2,OPLAH
MSigDB Pathway	KEGG_DORSO_VENTRAL_AXIS_FORMATION	Dorso-ventral axis formation	0.0423	NOTCH2,NOTCH4
MSigDB Pathway	REACTOME_PYRIMIDINE_METABOLISM	Genes involved in Pyrimidine metabolism	0.0423	DCTD,UMPS
MSigDB Pathway	BIOCARTA_PPARA_PATHWAY	Mechanism of Gene Regulation by Peroxisome Proliferators via PPARa(alpha)	0.0451	APOA1,DUSP1,PDGFA
MSigDB Pathway	PID_FAK_PATHWAY	Signaling events mediated by focal adhesion kinase	0.0471	BCAR1,ITGA5,ITGB5
MSigDB Pathway	BIOCARTA_WNT_PATHWAY	WNT Signaling Pathway	0.0489	CSNK1A1,WNT1
MSigDB Pathway	REACTOME_INTERFERON_GAMMA_SIGNALING	Genes involved in Interferon gamma signaling	0.0491	CIITA,FCGR1B,JAK1
PANTHER Pathway	P00038	JAK/STAT signaling pathway	0.0174	JAK1,PIAS3
PANTHER Pathway	P00005	Angiogenesis	0.0178	CRYAA,JAK1,NOTCH2,NOTCH4,PDGFA,WNT1
PANTHER Pathway	P00004	Alzheimer disease-presenilin pathway	0.0183	FZD7,NOTCH2,NOTCH4,PVRL1,WNT1
PANTHER Pathway	P00057	Wnt signaling pathway	0.0211	CSNK1A1,CSNK2A2,FAT2,FZD7,HDAC2,NFATC1,SIAH1,SMARCAL1,WNT1

## Sheet: LMLncs
# Ontology	ID	Desc	HyperP	Genes
Disease Ontology	DOID:8398	osteoarthritis	6.57e-05	CALM2,CXCL12,DIO3,FAS,IL6,IL6R,RHOB,SULF2,TACR1
Disease Ontology	DOID:0050435	Hashimoto Disease	0.000574	FAS,IL18,IL6,IL6R
Disease Ontology	DOID:8544	chronic fatigue syndrome	0.000819	IL6,IL6R,PDSS1
Disease Ontology	DOID:7188	autoimmune thyroiditis	0.000968	FAS,IL18,IL6,IL6R
Disease Ontology	DOID:7166	thyroiditis	0.00163	FAS,IL18,IL6,IL6R
Disease Ontology	DOID:0060005	autoimmune disease of endocrine system	0.00296	FAS,GNAS,IL18,IL6,IL6R
Disease Ontology	DOID:14256	adult-onset Still's disease	0.00301	FAS,IL18
Disease Ontology	DOID:9201	lichen planus	0.00341	FAS,IL18,IL6,TACR1
Disease Ontology	DOID:1612	mammary cancer	0.00342	BANP,BIRC7,BLM,CELF2,CXCL12,DNAJB6,FABP5,FAS,FBXO31,IL18,IL6,LAMA3,MTA1,PREX1,PRKCQ,RXRA,SGK1,SIAH2,SULF2,SUMO1,TACR1,TFRC,TNK2,UBE3A,WDR5,XRCC3
Disease Ontology	DOID:1561	cognitive disease	0.00344	B3GAT1,BACH1,CELF2,DHCR24,FABP5,FAS,GNAS,GRIK1,IL18,IL6,IL6R,KCNJ10,KLC1,KMT2A,NRGN,P2RY2,RXRA,STX1A,TACR1
Disease Ontology	DOID:811	lipodystrophy	0.00358	FAS,IL18,IL6
Disease Ontology	DOID:10652	Alzheimer's disease	0.00379	BACH1,CELF2,DHCR24,FAS,GNAS,IL18,IL6,KLC1,P2RY2,RXRA
Disease Ontology	DOID:680	tauopathy	0.00437	BACH1,CELF2,DHCR24,FAS,GNAS,IL18,IL6,KLC1,P2RY2,RXRA
Disease Ontology	DOID:4241	malignant neoplasm of breast	0.00439	BANP,BIRC7,BLM,CELF2,CXCL12,DNAJB6,FABP5,FAS,FBXO31,IL18,IL6,LAMA3,MTA1,PREX1,PRKCQ,RXRA,SGK1,SULF2,SUMO1,TACR1,TFRC,TNK2,UBE3A,WDR5,XRCC3
Disease Ontology	DOID:3937	malignant neoplasm of thorax	0.00446	BANP,BIRC7,BLM,CELF2,CXCL12,DNAJB6,FABP5,FAS,FBXO31,IL18,IL6,LAMA3,MTA1,PREX1,PRKCQ,RXRA,SGK1,SULF2,SUMO1,TACR1,TFRC,TNK2,UBE3A,WDR5,XRCC3
Disease Ontology	DOID:5093	thoracic cancer	0.00497	BANP,BIRC7,BLM,CELF2,CXCL12,DNAJB6,FABP5,FAS,FBXO31,IL18,IL6,LAMA3,MTA1,PREX1,PRKCQ,RXRA,SGK1,SULF2,SUMO1,TACR1,TFRC,TNK2,UBE3A,WDR5,XRCC3
Disease Ontology	DOID:3680	malignant neoplasm of lip, oral cavity and pharynx	0.00508	CXCL12,FABP5,FAS,GNAS,XRCC3
Disease Ontology	DOID:225	syndrome	0.00555	BACH1,BBS9,BLM,CXCL12,FAM20C,FAS,FBLIM1,GNAS,GRIK1,IL18,IL6,IL6R,KCNJ10,KCNMB1,KMT2A,LAMA3,LOXL1,MTA1,P2RY2,PDSS1,PROKR2,SEPT9,SGK1,SLC20A1,SNURF,SUMO1,TACR1,UBE3A,XRCC3
Disease Ontology	DOID:11335	sarcoidosis	0.00619	FAS,IL18,IL6,TACR1
Disease Ontology	DOID:9206	Barrett's esophagus	0.00769	CTHRC1,IL18,IL6,MTA1
Disease Ontology	DOID:4195	hyperglycemia	0.0081	IL18,IL6,KCNMB1,SGK1,STX1A
Disease Ontology	DOID:10608	celiac disease	0.0087	FAS,IL6,TAGAP,TFRC
Disease Ontology	DOID:50	thyroid gland disease	0.00926	FAS,GNAS,IL18,IL6,IL6R,RASSF7,RHOB,RXRA,TFRC
Disease Ontology	DOID:1307	dementia	0.00931	BACH1,CELF2,DHCR24,FAS,GNAS,IL18,IL6,KLC1,P2RY2,RXRA
Disease Ontology	DOID:1858	McCune Albright Syndrome	0.00937	GNAS
Disease Ontology	DOID:9007	sudden infant death syndrome	0.00968	GNAS,IL6,IL6R
Disease Ontology	DOID:0080001	bone disease	0.00976	CA10,CALM2,CXCL12,DCAF13,DIO3,FAS,GNAS,IL18,IL6,IL6R,RHOB,SULF2,SUMO1,TACR1,TAGAP
Disease Ontology	DOID:2043	hepatitis B	0.00976	FAS,IL18,IL6,IL6R,MTA1,RXRA
Disease Ontology	DOID:28	endocrine system disease	0.0104	CXCL12,DHCR24,DIO3,FAS,GNAS,IL18,IL6,IL6R,KCNJ10,KCNMB1,P2RY2,PREX1,PROKR2,PTPRN2,RASSF7,RHOB,RXRA,SGK1,STX1A,TAGAP,TFRC
Disease Ontology	DOID:3044	food allergy	0.0106	FAS,IL6,TAGAP,TFRC
Disease Ontology	DOID:1969	cerebral palsy	0.0108	IL18,IL6
Disease Ontology	DOID:170	endocrine gland cancer	0.011	APBB1IP,B3GAT1,BIRC7,BLM,CXCL12,DHCR24,FAS,FLOT2,GNAS,IL6,IL6R,RASSF7,RHOB,RXRA,TACR1,TFRC,XRCC3
Disease Ontology	DOID:449	head neoplasm	0.0117	CXCL12,FABP5,FAS,GNAS,IL6,LAMA3,P2RY2,PTPRM,RHOB,XRCC3
Disease Ontology	DOID:2227	malignant neoplasm of lymphatic and hemopoietic tissue	0.0129	B3GAT1,BACH1,BIRC7,BLM,CXCL12,FABP5,FAS,GNAS,IL18,IL6,IL6R,KMT2A,ROR1,RXRA,SEPT9,SIAH2,SNURF,SUMO1,TFRC,XRCC3
Disease Ontology	DOID:0080014	chromosomal disease	0.0136	IL6,PROKR2,SNURF,UBE3A
Disease Ontology	DOID:684	hepatocellular carcinoma	0.014	BIRC7,CXCL12,FAS,FZD7,GRHL2,IL18,IL6,IL6R,MTA1,PRKCQ,RBP5,RDH10,SULF2,TFRC,XRCC3
Disease Ontology	DOID:150	disease of mental health	0.0145	B3GAT1,BACH1,CELF2,DHCR24,FABP5,FAS,GNAS,GRIK1,IL18,IL6,IL6R,KCNJ10,KDM5C,KLC1,KMT2A,NRGN,P2RY2,PROKR2,RXRA,STX1A,TACR1,UBE3A
Disease Ontology	DOID:1909	melanoma	0.0145	APBB1IP,B3GAT1,BIRC7,BLM,CXCL12,DHCR24,FAS,FLOT2,GNAS,IL6,IL6R,TFRC,XRCC3
Disease Ontology	DOID:8283	peritonitis	0.0148	FAS,IL6R
Disease Ontology	DOID:3526	cerebral infarction	0.0148	CYP4F2,IL6,P2RY2
Disease Ontology	DOID:191	melanocytic neoplasm	0.015	APBB1IP,B3GAT1,BIRC7,BLM,CXCL12,DHCR24,FAS,FLOT2,GNAS,IL6,IL6R,TFRC,XRCC3
Disease Ontology	DOID:3455	cerebrovascular accident	0.0154	CXCL12,CYP4F2,FAS,IL18,IL6,IL6R,P2RY2
Disease Ontology	DOID:686	liver and intrahepatic biliary tract carcinoma	0.0158	BIRC7,CXCL12,FAS,FZD7,GRHL2,IL18,IL6,IL6R,MTA1,PRKCQ,RBP5,RDH10,SULF2,TFRC,XRCC3
Disease Ontology	DOID:12252	Cushing syndrome	0.0163	IL18,IL6
Disease Ontology	DOID:10754	otitis media	0.0163	IL6,IL6R
Disease Ontology	DOID:848	arthritis	0.0164	CALM2,CXCL12,DIO3,FAS,IL18,IL6,IL6R,RHOB,SULF2,SUMO1,TACR1,TAGAP
Disease Ontology	DOID:2234	partial epilepsy	0.0171	GRIK1,IL6,KCNJ10
Disease Ontology	DOID:5419	schizophrenia	0.0171	B3GAT1,FABP5,GNAS,GRIK1,IL18,IL6,IL6R,KCNJ10,KMT2A,NRGN,STX1A,TACR1
Disease Ontology	DOID:2468	psychotic disease	0.0175	B3GAT1,FABP5,GNAS,GRIK1,IL18,IL6,IL6R,KCNJ10,KMT2A,NRGN,STX1A,TACR1
Disease Ontology	DOID:9351	diabetes mellitus	0.0176	CXCL12,DIO3,FAS,IL18,IL6,IL6R,KCNJ10,KCNMB1,P2RY2,PREX1,PTPRN2,RXRA,SGK1,STX1A,TAGAP
Disease Ontology	DOID:4865	Togaviridae infectious disease	0.0178	IL6,RXRA
Disease Ontology	DOID:3087	gingivitis	0.0178	IL18,IL6
Disease Ontology	DOID:8805	intermediate coronary syndrome	0.0178	IL18,IL6
Disease Ontology	DOID:10763	hypertension	0.0182	CXCL12,CYP4F2,FAS,GNAS,IL18,IL6,IL6R,KCNMB1,KLC1,P2RY2,SGK1
Disease Ontology	DOID:1577	limited scleroderma	0.0186	FAS
Disease Ontology	DOID:8736	smallpox	0.0186	IL18
Disease Ontology	DOID:8956	cowpox	0.0186	IL18
Disease Ontology	DOID:9681	cervical incompetence	0.0186	IL6
Disease Ontology	DOID:1455	benign migratory glossitis	0.0186	IL6
Disease Ontology	DOID:11997	spermatocele	0.0186	IL6
Disease Ontology	DOID:4250	conjunctivochalasis	0.0186	IL6
Disease Ontology	DOID:14457	Brucella abortus brucellosis	0.0186	IL6
Disease Ontology	DOID:4184	pseudohypoparathyroidism	0.0186	GNAS
Disease Ontology	DOID:11914	gastroparesis	0.0186	FAS
Disease Ontology	DOID:643	progressive multifocal leukoencephalopathy	0.0187	BLM,IL6,SUMO1
Disease Ontology	DOID:574	peripheral nervous system disease	0.0188	FAS,IL6,SEPT9,XRCC3
Disease Ontology	DOID:471	hemangioma of skin	0.0194	FAS,IL6
Disease Ontology	DOID:13189	gout	0.0194	IL6,IL6R
Disease Ontology	DOID:3454	brain infarction	0.0195	CYP4F2,IL6,P2RY2
Disease Ontology	DOID:8692	myeloid leukemia	0.0203	BACH1,BIRC7,BLM,CXCL12,FAS,IL18,IL6,KMT2A,SEPT9,SNURF
Disease Ontology	DOID:2797	idiopathic interstitial pneumonia	0.0205	B3GAT1,CXCL12,IL18,IL6
Disease Ontology	DOID:1428	endocrine pancreas disease	0.0208	CXCL12,DIO3,FAS,IL18,IL6,IL6R,KCNJ10,KCNMB1,P2RY2,PREX1,PTPRN2,RXRA,SGK1,STX1A,TAGAP
Disease Ontology	DOID:331	central nervous system disease	0.0218	BACH1,BIRC7,CELF2,CLN8,CXCL12,CYP4F2,DHCR24,FAS,GNAS,GRIK1,HS1BP3,IL18,IL6,IL6R,KCNJ10,KCNMB1,KLC1,LAMA3,P2RY2,PDSS1,PTPRM,RHOB,RXRA,SEPT9,SGK1,STX1A,SUMO1,TACR1,TFRC
Disease Ontology	DOID:635	acquired immunodeficiency syndrome	0.0222	CXCL12,FAS,IL18
Disease Ontology	DOID:193	reproductive system cancer	0.023	BANP,BIRC7,BLM,CELF2,CXCL12,DNAJB6,FABP5,FAS,FBXO31,GNAS,IL18,IL6,LAMA3,MTA1,PREX1,PRKCQ,RXRA,SGK1,SIAH2,SULF2,SUMO1,TACR1,TFRC,TNK2,UBE3A,WDR5,XRCC3
Disease Ontology	DOID:6050	esophageal disease	0.023	CTHRC1,IL18,IL6,MTA1
Disease Ontology	DOID:169	neuroendocrine tumor	0.023	APBB1IP,B3GAT1,BIRC7,BLM,CXCL12,DHCR24,FAS,FLOT2,GNAS,IL6,IL6R,TACR1,TFRC,XRCC3
Disease Ontology	DOID:3342	bone inflammation disease	0.0235	CALM2,CXCL12,DIO3,FAS,IL18,IL6,IL6R,RHOB,SULF2,SUMO1,TACR1,TAGAP
Disease Ontology	DOID:0050156	idiopathic pulmonary fibrosis	0.024	B3GAT1,IL18,IL6
Disease Ontology	DOID:4194	glucose metabolism disease	0.0243	CXCL12,DIO3,FAS,IL18,IL6,IL6R,KCNJ10,KCNMB1,P2RY2,PREX1,PTPRN2,RXRA,SGK1,STX1A,TAGAP
Disease Ontology	DOID:820	myocarditis	0.0245	FAS,IL6
Disease Ontology	DOID:1040	chronic lymphocytic leukemia	0.0246	CXCL12,FAS,GNAS,ROR1,TFRC
Disease Ontology	DOID:9119	acute myeloid leukemia	0.0259	BACH1,BLM,CXCL12,FAS,IL6,KMT2A,SEPT9,SNURF
Disease Ontology	DOID:299	adenocarcinoma	0.0263	BIRC7,CRTC3,CTHRC1,CXCL12,FAS,FZD7,GNAS,GRHL2,IL18,IL6,IL6R,KDM5C,LAMA3,LOXL1,MTA1,PRKCQ,RBP5,RDH10,RXRA,SPEN,SULF2,TFRC,XRCC3
Disease Ontology	DOID:3326	purpura	0.027	FAS,IL18,IL6
Disease Ontology	DOID:8567	Hodgkin's lymphoma	0.027	CXCL12,IL18,IL6
Disease Ontology	DOID:326	ischemia	0.0275	CALM2,CXCL12,CYP4F2,FAS,IL18,IL6,IRF2BP2,LAMA3,P2RY2
Disease Ontology	DOID:26	pancreas disease	0.0278	CXCL12,DIO3,FAS,IL18,IL6,IL6R,KCNJ10,KCNMB1,P2RY2,PREX1,PTPRN2,RXRA,SGK1,STX1A,TAGAP
Disease Ontology	DOID:5052	melioidosis	0.0278	IL18
Disease Ontology	DOID:2661	myoepithelioma	0.0278	IL6
Disease Ontology	DOID:8483	retinal artery occlusion	0.0278	IL6
Disease Ontology	DOID:3840	craniopharyngioma	0.0278	IL6
Disease Ontology	DOID:4660	indolent systemic mastocytosis	0.0278	KMT2A
Disease Ontology	DOID:6364	migraine	0.028	GNAS,IL6,STX1A
Disease Ontology	DOID:9446	cholangitis	0.0281	FAS,IL6
Disease Ontology	DOID:4440	seminoma	0.0281	FAS,SOX8
Disease Ontology	DOID:1922	endocrine syndrome	0.03	IL18,IL6
Disease Ontology	DOID:177	soft tissue neoplasm	0.0302	APBB1IP,B3GAT1,BIRC7,BLM,CXCL12,DHCR24,FAS,FBLIM1,FLOT2,GNAS,IL6,IL6R,KMT2A,MTA1,PRKCQ,SUMO1,TACR1,TFRC,XRCC3
Disease Ontology	DOID:1123	spondyloarthropathy	0.0312	FAS,IL18,IL6
Disease Ontology	DOID:3350	mesenchymal cell neoplasm	0.0313	APBB1IP,B3GAT1,BIRC7,BLM,CXCL12,DHCR24,FAS,FBLIM1,FLOT2,GNAS,IL6,IL6R,KMT2A,MTA1,PRKCQ,SUMO1,TACR1,TFRC,XRCC3
Disease Ontology	DOID:2789	parasitic protozoa infectious disease	0.0324	FAS,GNAS,IL18,IL6
Disease Ontology	DOID:0050013	carbohydrate metabolism disease	0.0337	CXCL12,DIO3,FAS,IL18,IL6,IL6R,KCNJ10,KCNMB1,P2RY2,PREX1,PTPRN2,RXRA,SGK1,STX1A,TAGAP
Disease Ontology	DOID:11394	adult respiratory distress syndrome	0.034	FAS,IL6
Disease Ontology	DOID:13375	temporal arteritis	0.034	IL18,IL6
Disease Ontology	DOID:1205	allergy	0.0347	FAS,IL18,IL6,TAGAP,TFRC
Disease Ontology	DOID:155	glandular and epithelial neoplasm	0.0351	APBB1IP,B3GAT1,BIRC7,BLM,CRTC3,CXCL12,DHCR24,FABP5,FAS,FLOT2,GNAS,GRHL2,IL18,IL6,IL6R,KCNMB1,LAMA3,MTA1,P2RY2,PTPRM,RHOB,RXRA,STX1A,SUMO1,TACR1,TFRC,XRCC3
Disease Ontology	DOID:6713	cerebrovascular disease	0.0356	CXCL12,CYP4F2,FAS,IL18,IL6,IL6R,P2RY2
Disease Ontology	DOID:526	Human immunodeficiency virus infectious disease	0.0357	B3GAT1,CXCL12,FAS,IL18
Disease Ontology	DOID:4897	bile duct carcinoma	0.0357	CXCL12,FAS,GNAS,IL6
Disease Ontology	DOID:1564	fungal infectious disease	0.0357	FABP5,FAS,IL6
Disease Ontology	DOID:3304	germinoma	0.036	FAS,SOX8
Disease Ontology	DOID:2526	adenocarcinoma of prostate	0.036	CXCL12,XRCC3
Disease Ontology	DOID:4606	bile duct cancer	0.0365	CXCL12,FAS,GNAS,IL6
Disease Ontology	DOID:1240	leukemia	0.0366	B3GAT1,BIRC7,BLM,CXCL12,FAS,GNAS,IL18,IL6,KMT2A,ROR1,RXRA,SEPT9,SIAH2,SUMO1,TFRC,XRCC3
Disease Ontology	DOID:11263	Chlamydia trachomatis infectious disease	0.037	FAS
Disease Ontology	DOID:8683	myeloid sarcoma	0.037	KMT2A
Disease Ontology	DOID:6688	Canale-Smith syndrome	0.037	FAS
Disease Ontology	DOID:2297	leptospirosis	0.037	IL6
Disease Ontology	DOID:3878	intestinal pseudo-obstruction	0.037	FAS
Disease Ontology	DOID:7607	chief cell adenoma	0.037	STX1A
Disease Ontology	DOID:9663	aphthous stomatitis	0.037	IL6
Disease Ontology	DOID:3223	complex regional pain syndrome	0.037	IL6
Disease Ontology	DOID:630	genetic disease	0.0373	BBS9,BLM,IL18,IL6,IL6R,KMT2A,PROKR2,SLC20A1,SNURF,TFRC,UBE3A
Disease Ontology	DOID:197	glandular cell epithelial neoplasm	0.038	BIRC7,CRTC3,CTHRC1,CXCL12,FAS,FZD7,GNAS,GRHL2,IL18,IL6,IL6R,KDM5C,LAMA3,LOXL1,MTA1,PRKCQ,RBP5,RDH10,RXRA,SPEN,STX1A,SULF2,TFRC,XRCC3
Disease Ontology	DOID:1826	epilepsy	0.0388	CLN8,GRIK1,IL6,KCNJ10,KCNMB1
Disease Ontology	DOID:9553	adrenal gland disease	0.0393	DHCR24,IL18,IL6
Disease Ontology	DOID:5844	myocardial infarction	0.0401	CXCL12,CYP4F2,IL18,IL6,LAMA3,P2RY2
Disease Ontology	DOID:462	cancer by anatomical entity	0.0402	APBB1IP,B3GAT1,BACH1,BANP,BIRC7,BLM,CELF2,CXCL12,DHCR24,DNAJB6,FABP5,FAS,FBXO31,FLOT2,GNAS,IL18,IL6,IL6R,KCNMB1,KMT2A,LAMA3,MTA1,P2RY2,PREX1,PRKCQ,PTPRM,RASSF7,RHOB,ROR1,RXRA,SEPT9,SGK1,SIAH2,SNURF,SULF2,SUMO1,TACR1,TFRC,TNK2,UBE3A,WDR5,XRCC3
Disease Ontology	DOID:1483	gingival disease	0.0402	IL18,IL6
Disease Ontology	DOID:1115	sarcoma	0.0421	APBB1IP,B3GAT1,BIRC7,BLM,CXCL12,DHCR24,FAS,FBLIM1,FLOT2,GNAS,IL6,IL6R,KMT2A,MTA1,PRKCQ,SUMO1,TACR1,TFRC,XRCC3
Disease Ontology	DOID:8691	mycosis fungoides	0.0424	FABP5,FAS
Disease Ontology	DOID:12716	newborn respiratory distress syndrome	0.0424	FAS,IL6
Disease Ontology	DOID:10223	dermatomyositis	0.0424	FAS,IL6
Disease Ontology	DOID:13207	proliferative diabetic retinopathy	0.0424	CXCL12,IL6
Disease Ontology	DOID:617	Retroviridae infectious disease	0.0437	B3GAT1,CXCL12,FAS,IL18
Disease Ontology	DOID:2921	glomerulonephritis	0.0437	IL18,IL6,SGK1,TFRC
Disease Ontology	DOID:2237	hepatitis	0.0445	BACH1,CXCL12,FAS,IL18,IL6,IL6R,MTA1,RXRA
Disease Ontology	DOID:6486	skin and subcutaneous tissue disease	0.0446	FAS,IL6
Disease Ontology	DOID:0050012	chikungunya	0.046	IL6
Disease Ontology	DOID:0050332	large vestibular aqueduct	0.046	KCNJ10
Disease Ontology	DOID:3209	junctional epidermolysis bullosa	0.046	LAMA3
Disease Ontology	DOID:4713	stomach neoplasm	0.046	IL6
Disease Ontology	DOID:10952	nephritis	0.0463	IL18,IL6,RXRA,SGK1,TFRC
Disease Ontology	DOID:3947	adrenal gland hyperfunction	0.0469	IL18,IL6
Disease Ontology	DOID:349	systemic mastocytosis	0.0469	IL6,KMT2A
Disease Ontology	DOID:3394	myocardial ischemia	0.047	CXCL12,CYP4F2,FAS,IL18,IL6,LAMA3,P2RY2
Disease Ontology	DOID:4251	conjunctival disease	0.0492	IL6,XRCC3
Disease Ontology	DOID:3082	interstitial lung disease	0.0495	B3GAT1,CXCL12,FAS,IL18,IL6
Disease Ontology	DOID:381	arthropathy	0.0497	FAS,IL18,IL6
Disease Ontology	DOID:3094	neuroepithelial neoplasm	0.0497	APBB1IP,B3GAT1,BIRC7,BLM,CXCL12,DHCR24,FAS,FLOT2,GNAS,IL6,IL6R,KCNMB1,LAMA3,P2RY2,PTPRM,RHOB,SUMO1,TACR1,TFRC,XRCC3
Disease Ontology	DOID:10009	malignant neoplasm of endocrine gland	0.0499	DHCR24,FAS,RASSF7,RHOB,RXRA,TFRC
GO Biological Process	GO:0051935	L-glutamate uptake involved in synaptic transmission	8.72e-05	CLN8,KCNJ10
GO Biological Process	GO:0002384	hepatic immune response	8.72e-05	IL6,IL6R
GO Biological Process	GO:0045669	positive regulation of osteoblast differentiation	0.000192	CTHRC1,FAM20C,GNAS,IL6,IL6R
GO Biological Process	GO:0032966	negative regulation of collagen biosynthetic process	0.00026	IL6,IL6R
GO Biological Process	GO:0050671	positive regulation of lymphocyte proliferation	0.000356	BLM,IL18,IL6,PRKCQ,TACR1,ZP4
GO Biological Process	GO:0032946	positive regulation of mononuclear cell proliferation	0.000376	BLM,IL18,IL6,PRKCQ,TACR1,ZP4
GO Biological Process	GO:0070665	positive regulation of leukocyte proliferation	0.00044	BLM,IL18,IL6,PRKCQ,TACR1,ZP4
GO Biological Process	GO:0042102	positive regulation of T cell proliferation	0.000471	BLM,IL18,IL6,PRKCQ,ZP4
GO Biological Process	GO:0010713	negative regulation of collagen metabolic process	0.000517	IL6,IL6R
GO Biological Process	GO:0003014	renal system process	0.000537	CYP4F2,FAS,SGK1,SULF2,TACR1
GO Biological Process	GO:0046635	positive regulation of alpha-beta T cell activation	0.000753	BLM,IL18,IL6,PRKCQ
GO Biological Process	GO:0044252	negative regulation of multicellular organismal metabolic process	0.000856	IL6,IL6R
GO Biological Process	GO:0001775	cell activation	0.000907	APBB1IP,BLM,BMPER,CALM2,CD180,CXCL12,FAS,FZD7,IL18,IL6,LCP2,PREX1,PRKCQ,RHOB
GO Biological Process	GO:0008299	isoprenoid biosynthetic process	0.00125	ALDH8A1,PDSS1,RDH10
GO Biological Process	GO:0002138	retinoic acid biosynthetic process	0.00128	ALDH8A1,RDH10
GO Biological Process	GO:0032965	regulation of collagen biosynthetic process	0.00141	IL18,IL6,IL6R
GO Biological Process	GO:0051239	regulation of multicellular organismal process	0.00147	BHLHE23,BMPER,CALM2,CDH4,CELF2,CTHRC1,CYP4F2,FAM20C,FAS,FZD7,GNAS,GRIK1,IL18,IL6,IL6R,KCNJ10,LAMA3,P2RY2,PREX1,PRKCQ,PTPRM,RHOB,RXRA,SGK1,SOX8,SPEN,STX1A,SULF2,TACR1,TFRC,UBE2V2,ZP4
GO Biological Process	GO:0010712	regulation of collagen metabolic process	0.0016	IL18,IL6,IL6R
GO Biological Process	GO:0006927	transformed cell apoptotic process	0.00178	FAS,RHOB
GO Biological Process	GO:0051938	L-glutamate import	0.00178	CLN8,KCNJ10
GO Biological Process	GO:0006925	inflammatory cell apoptotic process	0.00178	FAS,IL6
GO Biological Process	GO:0016102	diterpenoid biosynthetic process	0.00178	ALDH8A1,RDH10
GO Biological Process	GO:0033690	positive regulation of osteoblast proliferation	0.00178	CTHRC1,SOX8
GO Biological Process	GO:0043092	L-amino acid import	0.00235	CLN8,KCNJ10
GO Biological Process	GO:0043117	positive regulation of vascular permeability	0.00235	IL18,TACR1
GO Biological Process	GO:0070102	interleukin-6-mediated signaling pathway	0.00235	IL6,IL6R
GO Biological Process	GO:0045667	regulation of osteoblast differentiation	0.00239	CTHRC1,FAM20C,GNAS,IL6,IL6R
GO Biological Process	GO:0046634	regulation of alpha-beta T cell activation	0.00241	BLM,IL18,IL6,PRKCQ
GO Biological Process	GO:0016114	terpenoid biosynthetic process	0.00301	ALDH8A1,RDH10
GO Biological Process	GO:0032230	positive regulation of synaptic transmission, GABAergic	0.00301	GRIK1,TACR1
GO Biological Process	GO:0050670	regulation of lymphocyte proliferation	0.00311	BLM,IL18,IL6,PRKCQ,TACR1,ZP4
GO Biological Process	GO:0032944	regulation of mononuclear cell proliferation	0.00321	BLM,IL18,IL6,PRKCQ,TACR1,ZP4
GO Biological Process	GO:0043154	negative regulation of cysteine-type endopeptidase activity involved in apoptotic process	0.00341	DHCR24,DNAJB6,IL6,SIAH2
GO Biological Process	GO:0042129	regulation of T cell proliferation	0.00349	BLM,IL18,IL6,PRKCQ,ZP4
GO Biological Process	GO:0044246	regulation of multicellular organismal metabolic process	0.00358	IL18,IL6,IL6R
GO Biological Process	GO:0010035	response to inorganic substance	0.00368	BLM,CALM2,FAS,IL18,IL6,KCNMB1,PGBD3,RHOB,TACR1
GO Biological Process	GO:0043090	amino acid import	0.00374	CLN8,KCNJ10
GO Biological Process	GO:0000729	DNA double-strand break processing	0.00374	BLM,UBE2V2
GO Biological Process	GO:0070663	regulation of leukocyte proliferation	0.00376	BLM,IL18,IL6,PRKCQ,TACR1,ZP4
GO Biological Process	GO:0002687	positive regulation of leukocyte migration	0.0038	CXCL12,IL6,IL6R,TACR1
GO Biological Process	GO:0032722	positive regulation of chemokine production	0.0039	IL18,IL6,IL6R
GO Biological Process	GO:2000117	negative regulation of cysteine-type endopeptidase activity	0.004	DHCR24,DNAJB6,IL6,SIAH2
GO Biological Process	GO:0002251	organ or tissue specific immune response	0.00454	IL6,IL6R
GO Biological Process	GO:0032740	positive regulation of interleukin-17 production	0.00454	IL18,PRKCQ
GO Biological Process	GO:0019538	protein metabolic process	0.00508	B3GAT1,BIRC7,C1RL,CAMK1G,CLN8,CSNK2A3,DCAF13,DHCR24,DNAJB6,DSE,FBXO31,FOXL1,GALNT18,IL18,KDM5C,KMT2A,LOXL1,LYPLAL1,MARCH1,MAST4,NPEPL1,PARS2,PIGK,POLE4,PRKCQ,PTPRM,PTPRN2,RAB12,ROR1,SGK1,SIAH2,ST6GALNAC5,STAMBPL1,STX1A,SULF2,SUMO1,TFRC,TNK2,TOMM20,TRAF7,TSPYL2,TTLL7,UBE2U,UBE2V2,UBE3A,UNC45B,WDR5
GO Biological Process	GO:0009582	detection of abiotic stimulus	0.00522	CALM2,DRGX,IL18,PRKCQ,RDH10,TACR1
GO Biological Process	GO:0042574	retinal metabolic process	0.00541	ALDH8A1,RDH10
GO Biological Process	GO:0001504	neurotransmitter uptake	0.00541	CLN8,KCNJ10
GO Biological Process	GO:0000738	DNA catabolic process, exonucleolytic	0.00541	BLM,UBE2V2
GO Biological Process	GO:0009886	post-embryonic morphogenesis	0.00541	BHLHE23,GNAS
GO Biological Process	GO:0045321	leukocyte activation	0.00604	BLM,CD180,CXCL12,FAS,FZD7,IL18,IL6,LCP2,PREX1
GO Biological Process	GO:0051047	positive regulation of secretion	0.00617	CYP4F2,GRIK1,IL6,P2RY2,STX1A,TACR1,ZP4
GO Biological Process	GO:0043984	histone H4-K16 acetylation	0.00636	KMT2A,WDR5
GO Biological Process	GO:1901663	quinone biosynthetic process	0.00636	CYP4F2,PDSS1
GO Biological Process	GO:0032411	positive regulation of transporter activity	0.00663	CALM2,KMT2A,SGK1
GO Biological Process	GO:0023051	regulation of signaling	0.00702	BIRC7,BMPER,CALM2,CD180,CTHRC1,CXCL12,FAM20C,FAS,FOXL1,FZD7,GNAS,GRIK1,IL18,IL6,IL6R,KCNJ10,PGBD3,PREX1,PRKCQ,RGS3,RHOB,SIAH2,SLC20A1,STX1A,SULF2,SUMO1,TACR1,TAGAP,TBC1D21,TRAF7,TSPYL2,UBE3A,USP6NL
GO Biological Process	GO:0010646	regulation of cell communication	0.00716	BIRC7,BMPER,CALM2,CD180,CTHRC1,CXCL12,FAM20C,FAS,FOXL1,FZD7,GNAS,GRIK1,IL18,IL6,IL6R,KCNJ10,PGBD3,PREX1,PRKCQ,RGS3,RHOB,SIAH2,SLC20A1,STX1A,SULF2,SUMO1,TACR1,TAGAP,TBC1D21,TRAF7,TSPYL2,UBE3A,USP6NL
GO Biological Process	GO:0000302	response to reactive oxygen species	0.00737	IL18,IL6,PGBD3,RHOB,TACR1
GO Biological Process	GO:0002446	neutrophil mediated immunity	0.00737	IL6,IL6R
GO Biological Process	GO:0071354	cellular response to interleukin-6	0.00737	IL6,IL6R
GO Biological Process	GO:0046641	positive regulation of alpha-beta T cell proliferation	0.00845	BLM,IL18
GO Biological Process	GO:0048266	behavioral response to pain	0.00845	GRIK1,TACR1
GO Biological Process	GO:0006029	proteoglycan metabolic process	0.00905	B3GAT1,DSE,FOXL1,SULF2
GO Biological Process	GO:0051240	positive regulation of multicellular organismal process	0.00915	FAM20C,GRIK1,IL18,IL6,IL6R,P2RY2,PRKCQ,PTPRM,SOX8,SULF2,TACR1,TFRC
GO Biological Process	GO:0006979	response to oxidative stress	0.00934	CLN8,DHCR24,IL18,IL6,PGBD3,RHOB,TACR1
GO Biological Process	GO:0097187	dentinogenesis	0.00937	FAM20C
GO Biological Process	GO:0036179	osteoclast maturation	0.00937	FAM20C
GO Biological Process	GO:2000256	positive regulation of male germ cell proliferation	0.00937	IL18
GO Biological Process	GO:0042231	interleukin-13 biosynthetic process	0.00937	IL18
GO Biological Process	GO:0042253	granulocyte macrophage colony-stimulating factor biosynthetic process	0.00937	IL18
GO Biological Process	GO:0042033	chemokine biosynthetic process	0.00937	IL18
GO Biological Process	GO:2001040	positive regulation of cellular response to drug	0.00937	KMT2A
GO Biological Process	GO:0090204	protein localization to nuclear pore	0.00937	SUMO1
GO Biological Process	GO:0070247	regulation of natural killer cell apoptotic process	0.00937	BIRC7
GO Biological Process	GO:0040032	post-embryonic body morphogenesis	0.00937	GNAS
GO Biological Process	GO:2000676	positive regulation of type B pancreatic cell apoptotic process	0.00937	IL6
GO Biological Process	GO:0070091	glucagon secretion	0.00937	IL6
GO Biological Process	GO:0042666	negative regulation of ectodermal cell fate specification	0.00937	FZD7
GO Biological Process	GO:0042275	error-free postreplication DNA repair	0.00937	UBE2V2
GO Biological Process	GO:0007495	visceral mesoderm-endoderm interaction involved in midgut development	0.00937	FOXL1
GO Biological Process	GO:0035037	sperm entry	0.00937	UBE3A
GO Biological Process	GO:2000570	positive regulation of T-helper 2 cell activation	0.00937	PRKCQ
GO Biological Process	GO:0002548	monocyte chemotaxis	0.0096	IL6,IL6R
GO Biological Process	GO:0002685	regulation of leukocyte migration	0.011	CXCL12,IL6,IL6R,TACR1
GO Biological Process	GO:0071214	cellular response to abiotic stimulus	0.011	BLM,CALM2,FAS,IL18,PRKCQ,RHOB
GO Biological Process	GO:0070301	cellular response to hydrogen peroxide	0.0115	IL18,IL6,RHOB
GO Biological Process	GO:0051050	positive regulation of transport	0.0119	CALM2,CYP4F2,GRIK1,IL18,IL6,KMT2A,P2RY2,SGK1,STX1A,TACR1,ZP4
GO Biological Process	GO:0055093	response to hyperoxia	0.0121	FAS,IL18
GO Biological Process	GO:0015813	L-glutamate transport	0.0121	CLN8,KCNJ10
GO Biological Process	GO:0032660	regulation of interleukin-17 production	0.0121	IL18,PRKCQ
GO Biological Process	GO:0070741	response to interleukin-6	0.0121	IL6,IL6R
GO Biological Process	GO:0033688	regulation of osteoblast proliferation	0.0121	CTHRC1,SOX8
GO Biological Process	GO:0034329	cell junction assembly	0.0132	CDH4,FBLIM1,INADL,LAMA3,TNS1
GO Biological Process	GO:0002690	positive regulation of leukocyte chemotaxis	0.0134	CXCL12,IL6,IL6R
GO Biological Process	GO:0071887	leukocyte apoptotic process	0.0134	FAS,IL6
GO Biological Process	GO:2000516	positive regulation of CD4-positive, alpha-beta T cell activation	0.0134	IL6,PRKCQ
GO Biological Process	GO:0043170	macromolecule metabolic process	0.0136	B3GAT1,BACH1,BANP,BHLHE23,BIRC7,BLM,C1RL,CALM2,CAMK1G,CELF2,CLN8,CRTC3,CSNK2A3,DCAF13,DHCR24,DNAJB6,DRGX,DSE,FAS,FBXO31,FOXL1,GALNT18,GNAS,GRHL2,IL18,IRF2BP2,KDM5C,KMT2A,LOXL1,LYPLAL1,MARCH1,MAST4,NPEPL1,PARS2,PGBD3,PHRF1,PIGK,POLE4,PRKCQ,PRPF18,PTPRM,PTPRN2,RAB12,ROR1,RXRA,SGK1,SIAH2,SOX8,SPEN,ST6GALNAC5,STAMBPL1,STX1A,SULF2,SUMO1,TFRC,TNK2,TNRC6C,TOMM20,TRAF7,TSPYL1,TSPYL2,TTLL7,UBE2U,UBE2V2,UB…
GO Biological Process	GO:0009966	regulation of signal transduction	0.0138	BIRC7,BMPER,CALM2,CD180,CTHRC1,CXCL12,FAM20C,FAS,FOXL1,FZD7,GNAS,IL18,IL6,IL6R,PGBD3,PREX1,PRKCQ,RGS3,RHOB,SIAH2,SLC20A1,SULF2,SUMO1,TAGAP,TBC1D21,TRAF7,TSPYL2,UBE3A,USP6NL
GO Biological Process	GO:0032446	protein modification by small protein conjugation	0.014	BIRC7,DCAF13,FBXO31,MARCH1,PRKCQ,SIAH2,SUMO1,TRAF7,UBE2U,UBE2V2,UBE3A
GO Biological Process	GO:0032642	regulation of chemokine production	0.0141	IL18,IL6,IL6R
GO Biological Process	GO:0048583	regulation of response to stimulus	0.0148	BIRC7,BMPER,C1RL,CALM2,CD180,CTHRC1,CXCL12,CYP4F2,FAM20C,FAS,FOXL1,FZD7,GNAS,IL18,IL6,IL6R,KMT2A,LCP2,PGBD3,PREX1,PRKCQ,RGS3,RHOB,SIAH2,SLC20A1,SULF2,SUMO1,TAGAP,TBC1D21,TNRC6C,TRAF7,TSPYL2,UBE2V2,UBE3A,USP6NL,ZP4
GO Biological Process	GO:0048584	positive regulation of response to stimulus	0.0148	BIRC7,BMPER,C1RL,CD180,CXCL12,FZD7,GNAS,IL18,IL6,IL6R,KMT2A,LCP2,PGBD3,PRKCQ,SLC20A1,SULF2,TRAF7,UBE2V2,UBE3A,ZP4
GO Biological Process	GO:0015800	acidic amino acid transport	0.0148	CLN8,KCNJ10
GO Biological Process	GO:0042573	retinoic acid metabolic process	0.0148	ALDH8A1,RDH10
GO Biological Process	GO:0060081	membrane hyperpolarization	0.0148	GRIK1,KCNJ10
GO Biological Process	GO:0046640	regulation of alpha-beta T cell proliferation	0.0148	BLM,IL18
GO Biological Process	GO:0006835	dicarboxylic acid transport	0.0148	CLN8,KCNJ10,STX1A
GO Biological Process	GO:0051251	positive regulation of lymphocyte activation	0.0153	BLM,IL18,IL6,PRKCQ,TACR1,ZP4
GO Biological Process	GO:0030168	platelet activation	0.0156	APBB1IP,CALM2,IL6,LCP2,PRKCQ,RHOB
GO Biological Process	GO:0009628	response to abiotic stimulus	0.0162	BACH1,BLM,CALM2,DRGX,FAS,FNDC1,IL18,IL6,KCNJ10,PGBD3,PRKCQ,RDH10,RHOB,STX1A,TACR1
GO Biological Process	GO:0042255	ribosome assembly	0.0163	BMS1,ERAL1
GO Biological Process	GO:0051971	positive regulation of transmission of nerve impulse	0.0163	GRIK1,IL6,TACR1
GO Biological Process	GO:2000106	regulation of leukocyte apoptotic process	0.0171	BIRC7,CXCL12,PRKCQ
GO Biological Process	GO:0030278	regulation of ossification	0.0175	CTHRC1,FAM20C,GNAS,IL6,IL6R
GO Biological Process	GO:0050829	defense response to Gram-negative bacterium	0.0178	IL6,IL6R
GO Biological Process	GO:0036035	osteoclast development	0.0186	FAM20C
GO Biological Process	GO:2000504	positive regulation of blood vessel remodeling	0.0186	IL18
GO Biological Process	GO:2000254	regulation of male germ cell proliferation	0.0186	IL18
GO Biological Process	GO:0090177	establishment of planar polarity involved in neural tube closure	0.0186	CTHRC1
GO Biological Process	GO:0018277	protein deamination	0.0186	LOXL1
GO Biological Process	GO:0006433	prolyl-tRNA aminoacylation	0.0186	PARS2
GO Biological Process	GO:0045950	negative regulation of mitotic recombination	0.0186	BLM
GO Biological Process	GO:0035617	stress granule disassembly	0.0186	KLC1
GO Biological Process	GO:2000383	regulation of ectoderm development	0.0186	FZD7
GO Biological Process	GO:0060431	primary lung bud formation	0.0186	RDH10
GO Biological Process	GO:0042095	interferon-gamma biosynthetic process	0.0186	IL18
GO Biological Process	GO:0035526	retrograde transport, plasma membrane to Golgi	0.0186	USP6NL
GO Biological Process	GO:0046671	negative regulation of retinal cell programmed cell death	0.0186	BHLHE23
GO Biological Process	GO:0000117	regulation of transcription involved in G2/M transition of mitotic cell cycle	0.0186	BACH1
GO Biological Process	GO:0072711	cellular response to hydroxyurea	0.0186	BLM
GO Biological Process	GO:0060221	retinal rod cell differentiation	0.0186	SOX8
GO Biological Process	GO:0014846	esophagus smooth muscle contraction	0.0186	SULF2
GO Biological Process	GO:0002322	B cell proliferation involved in immune response	0.0186	CD180
GO Biological Process	GO:0046649	lymphocyte activation	0.019	BLM,CD180,CXCL12,FAS,FZD7,IL18,IL6
GO Biological Process	GO:0050870	positive regulation of T cell activation	0.0192	BLM,IL18,IL6,PRKCQ,ZP4
GO Biological Process	GO:0032892	positive regulation of organic acid transport	0.0194	CYP4F2,GRIK1
GO Biological Process	GO:0010165	response to X-ray	0.0194	BLM,PGBD3
GO Biological Process	GO:0034105	positive regulation of tissue remodeling	0.0194	IL18,TFRC
GO Biological Process	GO:0010574	regulation of vascular endothelial growth factor production	0.0194	IL6,SULF2
GO Biological Process	GO:0009266	response to temperature stimulus	0.0199	DRGX,IL18,IL6,TACR1
GO Biological Process	GO:0002688	regulation of leukocyte chemotaxis	0.0204	CXCL12,IL6,IL6R
GO Biological Process	GO:0006464	cellular protein modification process	0.0206	B3GAT1,BIRC7,CAMK1G,CSNK2A3,DCAF13,FBXO31,GALNT18,KDM5C,KMT2A,LOXL1,LYPLAL1,MARCH1,MAST4,PIGK,POLE4,PRKCQ,PTPRM,PTPRN2,ROR1,SGK1,SIAH2,ST6GALNAC5,SUMO1,TNK2,TRAF7,TTLL7,UBE2U,UBE2V2,UBE3A,WDR5
GO Biological Process	GO:0051568	histone H3-K4 methylation	0.021	KMT2A,WDR5
GO Biological Process	GO:0032228	regulation of synaptic transmission, GABAergic	0.021	GRIK1,TACR1
GO Biological Process	GO:0044267	cellular protein metabolic process	0.0212	B3GAT1,BIRC7,CAMK1G,CLN8,CSNK2A3,DCAF13,DNAJB6,FBXO31,GALNT18,KDM5C,KMT2A,LOXL1,LYPLAL1,MARCH1,MAST4,PARS2,PIGK,POLE4,PRKCQ,PTPRM,PTPRN2,RAB12,ROR1,SGK1,SIAH2,ST6GALNAC5,STX1A,SUMO1,TNK2,TOMM20,TRAF7,TSPYL2,TTLL7,UBE2U,UBE2V2,UBE3A,UNC45B,WDR5
GO Biological Process	GO:0002526	acute inflammatory response	0.0213	IL6,IL6R,TACR1
GO Biological Process	GO:0031646	positive regulation of neurological system process	0.0213	GRIK1,IL6,TACR1
GO Biological Process	GO:0002696	positive regulation of leukocyte activation	0.0218	BLM,IL18,IL6,PRKCQ,TACR1,ZP4
GO Biological Process	GO:0016567	protein ubiquitination	0.0224	BIRC7,DCAF13,FBXO31,MARCH1,PRKCQ,SIAH2,TRAF7,UBE2U,UBE2V2,UBE3A
GO Biological Process	GO:0051384	response to glucocorticoid stimulus	0.0224	CALM2,FAS,IL6,KCNJ10
GO Biological Process	GO:0030316	osteoclast differentiation	0.0227	FAM20C,TFRC
GO Biological Process	GO:0040036	regulation of fibroblast growth factor receptor signaling pathway	0.0227	FAM20C,SULF2
GO Biological Process	GO:0035162	embryonic hemopoiesis	0.0227	KMT2A,TNRC6C
GO Biological Process	GO:0071478	cellular response to radiation	0.0237	BLM,CALM2,PRKCQ,RHOB
GO Biological Process	GO:0097285	cell-type specific apoptotic process	0.024	FAS,IL6,RHOB
GO Biological Process	GO:0042181	ketone biosynthetic process	0.0245	CYP4F2,PDSS1
GO Biological Process	GO:1901661	quinone metabolic process	0.0245	CYP4F2,PDSS1
GO Biological Process	GO:0044058	regulation of digestive system process	0.0245	SGK1,TACR1
GO Biological Process	GO:0007616	long-term memory	0.0245	SGK1,TACR1
GO Biological Process	GO:0043412	macromolecule modification	0.0245	B3GAT1,BIRC7,CAMK1G,CSNK2A3,DCAF13,FBXO31,GALNT18,GNAS,KDM5C,KMT2A,LOXL1,LYPLAL1,MARCH1,MAST4,PIGK,POLE4,PRKCQ,PTPRM,PTPRN2,ROR1,SGK1,SIAH2,ST6GALNAC5,SUMO1,TNK2,TRAF7,TTLL7,UBE2U,UBE2V2,UBE3A,WDR5
GO Biological Process	GO:0048534	hematopoietic or lymphoid organ development	0.0252	BLM,FAM20C,FAS,FOXL1,FZD7,KMT2A,TFRC,TNRC6C,TTC7A
GO Biological Process	GO:0051249	regulation of lymphocyte activation	0.0258	BLM,FAS,IL18,IL6,PRKCQ,TACR1,ZP4
GO Biological Process	GO:0048660	regulation of smooth muscle cell proliferation	0.026	IL6,IL6R,TACR1
GO Biological Process	GO:0050794	regulation of cellular process	0.026	AHCTF1,APBB1IP,BACH1,BANP,BHLHE23,BIRC7,BLM,BMPER,CALM2,CD180,CDH4,CLN8,CRTC3,CSNK2A3,CTHRC1,CXCL12,DHCR24,DNAJB6,DRGX,ENSG00000198843,ENSG00000269237,FAM20C,FAS,FBLIM1,FBXO31,FNDC1,FOXL1,FZD7,GNAS,GPR155,GPR17,GRHL2,GRIK1,HSBP1,IL18,IL6,IL6R,INADL,IRF2BP2,KCNJ10,KDM5C,KMT2A,LAMA3,LCP2,LYPLAL1,MTA1,NRGN,OR10H1,OR4F4,OR4M2,OR4Q3,P2RY2,PGBD3,PREX1,PRKCQ,PROKR2,PTPRM,PTPRN2,RAB12,RASSF7,RDH10,RGS3,R…
GO Biological Process	GO:0050867	positive regulation of cell activation	0.0262	BLM,IL18,IL6,PRKCQ,TACR1,ZP4
GO Biological Process	GO:0002444	myeloid leukocyte mediated immunity	0.0263	IL6,IL6R
GO Biological Process	GO:0042517	positive regulation of tyrosine phosphorylation of Stat3 protein	0.0263	IL6,IL6R
GO Biological Process	GO:0043114	regulation of vascular permeability	0.0263	IL18,TACR1
GO Biological Process	GO:0035567	non-canonical Wnt receptor signaling pathway	0.0263	CTHRC1,FZD7
GO Biological Process	GO:0031960	response to corticosteroid stimulus	0.0271	CALM2,FAS,IL6,KCNJ10
GO Biological Process	GO:0043281	regulation of cysteine-type endopeptidase activity involved in apoptotic process	0.0274	DHCR24,DNAJB6,FAS,IL6,SIAH2
GO Biological Process	GO:0009611	response to wounding	0.0274	APBB1IP,CALM2,CD180,FABP5,FZD7,GNAS,IL18,IL6,IL6R,KCNJ10,KCNMB1,KLC1,LCP2,PRKCQ,RHOB,TACR1
GO Biological Process	GO:0071895	odontoblast differentiation	0.0278	FAM20C
GO Biological Process	GO:0050755	chemokine metabolic process	0.0278	IL18
GO Biological Process	GO:0045079	negative regulation of chemokine biosynthetic process	0.0278	IL6
GO Biological Process	GO:0042371	vitamin K biosynthetic process	0.0278	CYP4F2
GO Biological Process	GO:0003095	pressure natriuresis	0.0278	CYP4F2
GO Biological Process	GO:0009637	response to blue light	0.0278	KCNJ10
GO Biological Process	GO:0043932	ossification involved in bone remodeling	0.0278	CTHRC1
GO Biological Process	GO:0051142	positive regulation of NK T cell proliferation	0.0278	IL18
GO Biological Process	GO:0032304	negative regulation of icosanoid secretion	0.0278	CYP4F2
GO Biological Process	GO:0003051	angiotensin-mediated drinking	0.0278	TACR1
GO Biological Process	GO:0001306	age-dependent response to oxidative stress	0.0278	CLN8
GO Biological Process	GO:0001781	neutrophil apoptotic process	0.0278	IL6
GO Biological Process	GO:0060075	regulation of resting membrane potential	0.0278	KCNJ10
GO Biological Process	GO:0061146	Peyer's patch morphogenesis	0.0278	FOXL1
GO Biological Process	GO:2001038	regulation of cellular response to drug	0.0278	KMT2A
GO Biological Process	GO:0035106	operant conditioning	0.0278	TACR1
GO Biological Process	GO:0042094	interleukin-2 biosynthetic process	0.0278	IL18
GO Biological Process	GO:0014834	satellite cell maintenance involved in skeletal muscle regeneration	0.0278	FZD7
GO Biological Process	GO:0002084	protein depalmitoylation	0.0278	LYPLAL1
GO Biological Process	GO:2000360	negative regulation of binding of sperm to zona pellucida	0.0278	ZP4
GO Biological Process	GO:0072757	cellular response to camptothecin	0.0278	BLM
GO Biological Process	GO:0010737	protein kinase A signaling cascade	0.0278	ZP4
GO Biological Process	GO:2000366	positive regulation of STAT protein import into nucleus	0.0278	IL6
GO Biological Process	GO:0072034	renal vesicle induction	0.0278	SOX8
GO Biological Process	GO:0060083	smooth muscle contraction involved in micturition	0.0278	TACR1
GO Biological Process	GO:0060449	bud elongation involved in lung branching	0.0278	RDH10
GO Biological Process	GO:0060478	acrosomal vesicle exocytosis	0.0278	ZP4
GO Biological Process	GO:0009581	detection of external stimulus	0.0279	CALM2,DRGX,IL18,PRKCQ,RDH10
GO Biological Process	GO:0042110	T cell activation	0.0279	BLM,CXCL12,FAS,FZD7,IL6
GO Biological Process	GO:0008333	endosome to lysosome transport	0.0281	RAB12,RHOB
GO Biological Process	GO:0051385	response to mineralocorticoid stimulus	0.0281	CALM2,KCNJ10
GO Biological Process	GO:0065007	biological regulation	0.0285	AHCTF1,ALDH8A1,APBB1IP,BACH1,BANP,BHLHE23,BIRC7,BLM,BMPER,C1RL,CALM2,CD180,CDH4,CELF2,CLN8,CRTC3,CSNK2A3,CTHRC1,CXCL12,CYP4F2,DHCR24,DIO3,DNAJB6,DRGX,ENSG00000198843,ENSG00000269237,FAM20C,FAS,FBLIM1,FBXO31,FNDC1,FOXL1,FZD7,GNAS,GPR155,GPR17,GRHL2,GRIK1,HSBP1,IL18,IL6,IL6R,INADL,IRF2BP2,KCNJ10,KCNMB1,KDM5C,KLC1,KMT2A,LAMA3,LCP2,LYPLAL1,MTA1,NRGN,OR10H1,OR4F4,OR4M2,OR4Q3,P2RY2,PGBD3,PREX1,PRKCQ,PR…
GO Biological Process	GO:0044260	cellular macromolecule metabolic process	0.0299	B3GAT1,BACH1,BANP,BHLHE23,BIRC7,BLM,CALM2,CAMK1G,CELF2,CLN8,CRTC3,CSNK2A3,DCAF13,DNAJB6,DRGX,DSE,FBXO31,FOXL1,GALNT18,GNAS,GRHL2,IRF2BP2,KDM5C,KMT2A,LOXL1,LYPLAL1,MARCH1,MAST4,PARS2,PGBD3,PHRF1,PIGK,POLE4,PRKCQ,PRPF18,PTPRM,PTPRN2,RAB12,ROR1,RXRA,SGK1,SIAH2,SOX8,SPEN,ST6GALNAC5,STX1A,SULF2,SUMO1,TNK2,TOMM20,TRAF7,TSPYL1,TSPYL2,TTLL7,UBE2U,UBE2V2,UBE3A,UNC45B,UTP18,WDR5,XRCC3,ZNF32,ZNF337,ZNF33B,Z…
GO Biological Process	GO:0045494	photoreceptor cell maintenance	0.03	CLN8,PGBD3
GO Biological Process	GO:0050789	regulation of biological process	0.0302	AHCTF1,APBB1IP,BACH1,BANP,BHLHE23,BIRC7,BLM,BMPER,C1RL,CALM2,CD180,CDH4,CELF2,CLN8,CRTC3,CSNK2A3,CTHRC1,CXCL12,CYP4F2,DHCR24,DNAJB6,DRGX,ENSG00000198843,ENSG00000269237,FAM20C,FAS,FBLIM1,FBXO31,FNDC1,FOXL1,FZD7,GNAS,GPR155,GPR17,GRHL2,GRIK1,HSBP1,IL18,IL6,IL6R,INADL,IRF2BP2,KCNJ10,KDM5C,KMT2A,LAMA3,LCP2,LYPLAL1,MTA1,NRGN,OR10H1,OR4F4,OR4M2,OR4Q3,P2RY2,PGBD3,PREX1,PRKCQ,PROKR2,PTPRM,PTPRN2,RAB12,R…
GO Biological Process	GO:0006308	DNA catabolic process	0.0312	BIRC7,BLM,UBE2V2
GO Biological Process	GO:0002443	leukocyte mediated immunity	0.0316	C1RL,FAS,IL6,IL6R
GO Biological Process	GO:0009894	regulation of catabolic process	0.0319	BANP,CSNK2A3,DNAJB6,GNAS,PREX1,PTPRN2,RGS3,SUMO1,TBC1D21,TNRC6C,UBE2V2,USP6NL
GO Biological Process	GO:0045104	intermediate filament cytoskeleton organization	0.032	CLN8,DNAJB6
GO Biological Process	GO:0051174	regulation of phosphorus metabolic process	0.032	BIRC7,BLM,BMPER,CALM2,DNAJB6,FAM20C,FNDC1,FZD7,GNAS,IL6,IL6R,PGBD3,PREX1,PTPRN2,RGS3,TBC1D21,TNK2,TRAF7,TSPYL2,USP6NL,ZP4
GO Biological Process	GO:0007154	cell communication	0.0321	APBB1IP,BIRC7,CALM2,CLN8,CTHRC1,CXCL12,DHCR24,FAS,FOXL1,FZD7,GNAS,GPR155,GPR17,GRIK1,HS1BP3,IL18,IL6,IL6R,INADL,KCNJ10,KCNMB1,LCP2,MTA1,NRGN,OR10H1,OR4F4,OR4M2,OR4Q3,P2RY2,PGBD3,PREX1,PRKCQ,PROKR2,PTPRM,RAB12,RASSF7,RDH10,RHOB,ROR1,RXRA,SGK1,SIAH2,SLC20A1,SOX8,SPEN,STX1A,SULF2,SUMO1,TACR1,TAGAP,TNK2,TNRC6C,TNS1,TSPYL2,UBE2V2,UBE3A,ZP4
GO Biological Process	GO:0070647	protein modification by small protein conjugation or removal	0.0325	BIRC7,DCAF13,FBXO31,MARCH1,PRKCQ,SIAH2,SUMO1,TRAF7,UBE2U,UBE2V2,UBE3A
GO Biological Process	GO:0034614	cellular response to reactive oxygen species	0.0334	IL18,IL6,RHOB
GO Biological Process	GO:0045103	intermediate filament-based process	0.034	CLN8,DNAJB6
GO Biological Process	GO:0070098	chemokine-mediated signaling pathway	0.034	CXCL12,GPR17
GO Biological Process	GO:2000514	regulation of CD4-positive, alpha-beta T cell activation	0.034	IL6,PRKCQ
GO Biological Process	GO:0017156	calcium ion-dependent exocytosis	0.034	STX1A,ZP4
GO Biological Process	GO:2000116	regulation of cysteine-type endopeptidase activity	0.0341	DHCR24,DNAJB6,FAS,IL6,SIAH2
GO Biological Process	GO:0002520	immune system development	0.0344	BLM,FAM20C,FAS,FOXL1,FZD7,KMT2A,TFRC,TNRC6C,TTC7A
GO Biological Process	GO:0071826	ribonucleoprotein complex subunit organization	0.0357	BMS1,CELF2,ERAL1,KLC1
GO Biological Process	GO:0022400	regulation of rhodopsin mediated signaling pathway	0.036	CALM2,PRKCQ
GO Biological Process	GO:0042360	vitamin E metabolic process	0.037	CYP4F2
GO Biological Process	GO:0060312	regulation of blood vessel remodeling	0.037	IL18
GO Biological Process	GO:0042373	vitamin K metabolic process	0.037	CYP4F2
GO Biological Process	GO:0048050	post-embryonic eye morphogenesis	0.037	BHLHE23
GO Biological Process	GO:0036101	leukotriene B4 catabolic process	0.037	CYP4F2
GO Biological Process	GO:0000019	regulation of mitotic recombination	0.037	BLM
GO Biological Process	GO:0042249	establishment of planar polarity of embryonic epithelium	0.037	CTHRC1
GO Biological Process	GO:0070257	positive regulation of mucus secretion	0.037	P2RY2
GO Biological Process	GO:0070294	renal sodium ion absorption	0.037	SGK1
GO Biological Process	GO:0048478	replication fork protection	0.037	BLM
GO Biological Process	GO:0042904	9-cis-retinoic acid biosynthetic process	0.037	ALDH8A1
GO Biological Process	GO:0010193	response to ozone	0.037	TACR1
GO Biological Process	GO:0060528	secretory columnal luminar epithelial cell differentiation involved in prostate glandular acinus development	0.037	RXRA
GO Biological Process	GO:0030578	PML body organization	0.037	SUMO1
GO Biological Process	GO:0060054	positive regulation of epithelial cell proliferation involved in wound healing	0.037	FZD7
GO Biological Process	GO:0046533	negative regulation of photoreceptor cell differentiation	0.037	SOX8
GO Biological Process	GO:0038031	non-canonical Wnt receptor signaling pathway via JNK cascade	0.037	FZD7
GO Biological Process	GO:0060018	astrocyte fate commitment	0.037	SOX8
GO Biological Process	GO:0072289	metanephric nephron tubule formation	0.037	SOX8
GO Biological Process	GO:0030097	hemopoiesis	0.0372	BLM,FAM20C,FAS,FZD7,KMT2A,TFRC,TNRC6C,TTC7A
GO Biological Process	GO:2000107	negative regulation of leukocyte apoptotic process	0.0381	CXCL12,PRKCQ
GO Biological Process	GO:0042516	regulation of tyrosine phosphorylation of Stat3 protein	0.0381	IL6,IL6R
GO Biological Process	GO:0044093	positive regulation of molecular function	0.0385	BIRC7,CALM2,CRTC3,CTHRC1,DNAJB6,FAS,GNAS,IL6,KMT2A,PGBD3,PREX1,PRKCQ,RGS3,SGK1,TBC1D21,TRAF7,TSPYL2,USP6NL,ZP4
GO Biological Process	GO:1901615	organic hydroxy compound metabolic process	0.0386	CALM2,CLN8,CYP4F2,DHCR24,DIO3,FABP5,GPCPD1,RXRA
GO Biological Process	GO:0009314	response to radiation	0.0391	BLM,CALM2,IL18,KCNJ10,PGBD3,PRKCQ,RDH10,RHOB
GO Biological Process	GO:0009409	response to cold	0.0402	IL18,IL6
GO Biological Process	GO:0001895	retina homeostasis	0.0402	CLN8,PGBD3
GO Biological Process	GO:0045921	positive regulation of exocytosis	0.0402	STX1A,ZP4
GO Biological Process	GO:0051262	protein tetramerization	0.0418	CRTC3,KCNJ10,PDSS1
GO Biological Process	GO:0070228	regulation of lymphocyte apoptotic process	0.0424	BIRC7,PRKCQ
GO Biological Process	GO:0044700	single organism signaling	0.0425	APBB1IP,BIRC7,CALM2,CLN8,CTHRC1,CXCL12,DHCR24,FAS,FOXL1,FZD7,GNAS,GPR155,GPR17,GRIK1,IL18,IL6,IL6R,INADL,KCNJ10,KCNMB1,LCP2,MTA1,NRGN,OR10H1,OR4F4,OR4M2,OR4Q3,P2RY2,PGBD3,PREX1,PRKCQ,PROKR2,PTPRM,RAB12,RASSF7,RDH10,RHOB,ROR1,RXRA,SIAH2,SLC20A1,SOX8,SPEN,STX1A,SULF2,SUMO1,TACR1,TAGAP,TNK2,TNRC6C,TNS1,TSPYL2,UBE2V2,UBE3A,ZP4
GO Biological Process	GO:0008610	lipid biosynthetic process	0.0428	ALDH8A1,CLN8,DHCR24,FABP5,GPCPD1,PDSS1,PIGK,RDH10,ST6GALNAC5
GO Biological Process	GO:0016056	rhodopsin mediated signaling pathway	0.0446	CALM2,PRKCQ
GO Biological Process	GO:0007044	cell-substrate junction assembly	0.0446	LAMA3,TNS1
GO Biological Process	GO:0007257	activation of JUN kinase activity	0.0446	BIRC7,PGBD3
GO Biological Process	GO:0051246	regulation of protein metabolic process	0.0447	BANP,BIRC7,BLM,BMPER,CALM2,CLN8,CSNK2A3,FNDC1,IL6,IL6R,KMT2A,PGBD3,PRKCQ,RGS3,SIAH2,SUMO1,TNK2,TNRC6C,TRAF7,TSPYL2,UBE2V2,ZP4
GO Biological Process	GO:0010951	negative regulation of endopeptidase activity	0.0447	DHCR24,DNAJB6,IL6,SIAH2
GO Biological Process	GO:0010466	negative regulation of peptidase activity	0.0455	BIRC7,DHCR24,DNAJB6,IL6,SIAH2
GO Biological Process	GO:0042542	response to hydrogen peroxide	0.0457	IL18,IL6,RHOB
GO Biological Process	GO:0071455	cellular response to hyperoxia	0.046	FAS
GO Biological Process	GO:0060453	regulation of gastric acid secretion	0.046	SGK1
GO Biological Process	GO:0010666	positive regulation of cardiac muscle cell apoptotic process	0.046	FNDC1
GO Biological Process	GO:0051343	positive regulation of cyclic-nucleotide phosphodiesterase activity	0.046	CALM2
GO Biological Process	GO:0035357	peroxisome proliferator activated receptor signaling pathway	0.046	RXRA
GO Biological Process	GO:0003096	renal sodium ion transport	0.046	SGK1
GO Biological Process	GO:0033028	myeloid cell apoptotic process	0.046	IL6
GO Biological Process	GO:2001023	regulation of response to drug	0.046	KMT2A
GO Biological Process	GO:0046668	regulation of retinal cell programmed cell death	0.046	BHLHE23
GO Biological Process	GO:0071374	cellular response to parathyroid hormone stimulus	0.046	IL18
GO Biological Process	GO:0008054	cyclin catabolic process	0.046	FBXO31
GO Biological Process	GO:0070120	ciliary neurotrophic factor-mediated signaling pathway	0.046	IL6R
GO Biological Process	GO:0046878	positive regulation of saliva secretion	0.046	TACR1
GO Biological Process	GO:0002035	brain renin-angiotensin system	0.046	TACR1
GO Biological Process	GO:0014054	positive regulation of gamma-aminobutyric acid secretion	0.046	GRIK1
GO Biological Process	GO:2000674	regulation of type B pancreatic cell apoptotic process	0.046	IL6
GO Biological Process	GO:0034720	histone H3-K4 demethylation	0.046	KDM5C
GO Biological Process	GO:0038030	non-canonical Wnt receptor signaling pathway via MAPK cascade	0.046	FZD7
GO Biological Process	GO:0042997	negative regulation of Golgi to plasma membrane protein transport	0.046	LYPLAL1
GO Biological Process	GO:0008156	negative regulation of DNA replication	0.0469	BLM,TSPYL2
GO Biological Process	GO:0032755	positive regulation of interleukin-6 production	0.0469	IL6,IL6R
GO Biological Process	GO:0032436	positive regulation of proteasomal ubiquitin-dependent protein catabolic process	0.0469	SUMO1,UBE2V2
GO Biological Process	GO:0002694	regulation of leukocyte activation	0.047	BLM,FAS,IL18,IL6,PRKCQ,TACR1,ZP4
GO Biological Process	GO:0060249	anatomical structure homeostasis	0.0471	BLM,CLN8,GNAS,IL6,PGBD3
GO Biological Process	GO:0046849	bone remodeling	0.0492	CTHRC1,IL6
GO Biological Process	GO:0042312	regulation of vasodilation	0.0492	P2RY2,PTPRM
MSigDB Pathway	PID_SYNDECAN_4_PATHWAY	Syndecan-4-mediated signaling events	0.00328	CXCL12,FZD7,LAMA3
MSigDB Pathway	REACTOME_IL_6_SIGNALING	Genes involved in Interleukin-6 signaling	0.00374	IL6,IL6R
MSigDB Pathway	ST_STAT3_PATHWAY	STAT3 Pathway	0.00454	IL6,IL6R
MSigDB Pathway	REACTOME_IONOTROPIC_ACTIVITY_OF_KAINATE_RECEPTORS	Genes involved in Ionotropic activity of Kainate Receptors	0.00454	CALM2,GRIK1
MSigDB Pathway	REACTOME_P2Y_RECEPTORS	Genes involved in P2Y receptors	0.00541	GPR17,P2RY2
MSigDB Pathway	REACTOME_CELL_JUNCTION_ORGANIZATION	Genes involved in Cell junction organization	0.00619	CDH4,FBLIM1,INADL,LAMA3
MSigDB Pathway	BIOCARTA_CACAM_PATHWAY	Ca++/ Calmodulin-dependent Protein Kinase Activation	0.00636	CALM2,CAMK1G
MSigDB Pathway	REACTOME_NUCLEOTIDE_LIKE_PURINERGIC_RECEPTORS	Genes involved in Nucleotide-like (purinergic) receptors	0.0096	GPR17,P2RY2
MSigDB Pathway	BIOCARTA_PML_PATHWAY	Regulation of transcriptional activity by PML	0.0108	FAS,SUMO1
MSigDB Pathway	BIOCARTA_CCR5_PATHWAY	Pertussis toxin-insensitive CCR5 Signaling in Macrophage	0.0108	CALM2,CXCL12
MSigDB Pathway	REACTOME_PLATELET_ACTIVATION_SIGNALING_AND_AGGREGATION	Genes involved in Platelet activation, signaling and aggregation	0.011	APBB1IP,CALM2,LCP2,POTEM,PRKCQ,RHOB
MSigDB Pathway	BIOCARTA_GCR_PATHWAY	Corticosteroids and cardioprotection	0.0134	CALM2,GNAS
MSigDB Pathway	BIOCARTA_CYTOKINE_PATHWAY	Cytokine Network	0.0163	IL18,IL6
MSigDB Pathway	BIOCARTA_IL6_PATHWAY	IL 6 signaling pathway	0.0178	IL6,IL6R
MSigDB Pathway	KEGG_GLYCOSAMINOGLYCAN_BIOSYNTHESIS_CHONDROITIN_SULFATE	Glycosaminoglycan biosynthesis - chondroitin sulfate	0.0178	B3GAT1,DSE
MSigDB Pathway	BIOCARTA_HER2_PATHWAY	Role of ERBB2 in Signal Transduction and Oncology	0.0178	IL6,IL6R
MSigDB Pathway	BIOCARTA_PGC1A_PATHWAY	Regulation of PGC-1a	0.021	CALM2,CAMK1G
MSigDB Pathway	REACTOME_SIGNALING_BY_GPCR	Genes involved in Signaling by GPCR	0.0217	CALM2,CXCL12,FZD7,GNAS,GPR17,OR10H1,OR4F4,OR4M2,OR4Q3,P2RY2,PREX1,PRKCQ,PROKR2,RHOB,TACR1
MSigDB Pathway	KEGG_VASCULAR_SMOOTH_MUSCLE_CONTRACTION	Vascular smooth muscle contraction	0.0224	CALM2,GNAS,KCNMB1,PRKCQ
MSigDB Pathway	PID_IL27PATHWAY	IL27-mediated signaling events	0.0245	IL18,IL6
MSigDB Pathway	REACTOME_CELL_CELL_COMMUNICATION	Genes involved in Cell-Cell communication	0.0264	CDH4,FBLIM1,INADL,LAMA3
MSigDB Pathway	REACTOME_HEMOSTASIS	Genes involved in Hemostasis	0.0268	APBB1IP,CALM2,GNAS,KCNMB1,KLC1,LCP2,POTEM,PRKCQ,RHOB
MSigDB Pathway	REACTOME_G_ALPHA_Q_SIGNALLING_EVENTS	Genes involved in G alpha (q) signalling events	0.0274	GPR17,P2RY2,PRKCQ,PROKR2,TACR1
MSigDB Pathway	KEGG_HOMOLOGOUS_RECOMBINATION	Homologous recombination	0.0281	BLM,XRCC3
MSigDB Pathway	PID_WNT_SIGNALING_PATHWAY	Wnt signaling network	0.0281	CTHRC1,FZD7
MSigDB Pathway	BIOCARTA_HDAC_PATHWAY	Control of skeletal myogenesis by HDAC and calcium/calmodulin-dependent kinase (CaMK)	0.032	CALM2,CAMK1G
MSigDB Pathway	REACTOME_ACTIVATION_OF_KAINATE_RECEPTORS_UPON_GLUTAMATE_BINDING	Genes involved in Activation of Kainate Receptors upon glutamate binding	0.034	CALM2,GRIK1
MSigDB Pathway	REACTOME_GPCR_DOWNSTREAM_SIGNALING	Genes involved in GPCR downstream signaling	0.0343	CXCL12,GNAS,GPR17,OR10H1,OR4F4,OR4M2,OR4Q3,P2RY2,PREX1,PRKCQ,PROKR2,RHOB,TACR1
MSigDB Pathway	REACTOME_GPVI_MEDIATED_ACTIVATION_CASCADE	Genes involved in GPVI-mediated activation cascade	0.036	LCP2,RHOB
MSigDB Pathway	PID_WNT_NONCANONICAL_PATHWAY	Noncanonical Wnt signaling pathway	0.036	CTHRC1,FZD7
MSigDB Pathway	BIOCARTA_GPCR_PATHWAY	Signaling Pathway from G-Protein Families	0.0402	CALM2,GNAS
MSigDB Pathway	REACTOME_GASTRIN_CREB_SIGNALLING_PATHWAY_VIA_PKC_AND_MAPK	Genes involved in Gastrin-CREB signalling pathway via PKC and MAPK	0.041	GPR17,P2RY2,PRKCQ,PROKR2,TACR1
MSigDB Pathway	BIOCARTA_FMLP_PATHWAY	fMLP induced chemokine gene expression in HMC-1 cells	0.0424	CALM2,CAMK1G
MSigDB Pathway	SIG_PIP3_SIGNALING_IN_B_LYMPHOCYTES	Genes related to PIP3 signaling in B lymphocytes	0.0446	FLOT2,PREX1
MSigDB Pathway	KEGG_GRAFT_VERSUS_HOST_DISEASE	Graft-versus-host disease	0.0469	FAS,IL6
MSigDB Pathway	PID_IL23PATHWAY	IL23-mediated signaling events	0.0469	IL18,IL6
MSigDB Pathway	PID_FRA_PATHWAY	Validated transcriptional targets of AP1 family members Fra1 and Fra2	0.0469	IL6,LAMA3
MSigDB Pathway	KEGG_HEMATOPOIETIC_CELL_LINEAGE	Hematopoietic cell lineage	0.047	IL6,IL6R,TFRC
MSigDB Pathway	REACTOME_NETRIN1_SIGNALING	Genes involved in Netrin-1 signaling	0.0492	PRKCQ,SIAH2
PANTHER Pathway	P00053	T cell activation	0.0381	CALM2,LCP2,PRKCQ
