# Supplementary material for: The landscape of DNA methylation-mediated regulation of long non-coding RNAs in breast cancer
Source: Oncotarget. 2017 May 8;8(31):51134–50. doi: 10.18632/oncotarget.17705 (PMC5584237; doi:10.18632/oncotarget.17705)
Supplement: Supplementary file 3 [file oncotarget-08-51134-s003.xlsx]

## Sheet: high-up
Category	Term	Count	Genes	FDR
GOTERM_BP_DIRECT	GO:0045944~positive regulation of transcription from RNA polymerase II promoter	63	MEF2C, PPARA, ARNT2, MITF, RHOQ, FOXO1, IL11, EPCAM, HEY2, SOX17, MYB, FGF2, EGFR, SOX11, SOX12, NCOA7, DLL1, SIX4, HMGA2, LPIN1, PPARGC1B, HOXC11, ARRB1, HOXC13, TFAP2A, FOXC1, FOXM1, NFIX, NR3C1, MYBL1, TCF7L2, MEIS1, CALCOCO1, PLAGL1, RGMA, XBP1, HOXA5, BCL11A, HOXA10, NFAT5, PER1, ETV5, BCL9, BMP4, KLF5, MAFF, BMP2, IL6, KAT2B, MET, FOXA1, ATAD2, HGF, FZD5, RPS6KA3, TRPS1, ETS2, ID4, HOXB9, P…	1.65e-11
GOTERM_BP_DIRECT	GO:0006366~transcription from RNA polymerase II promoter	39	MEF2C, BACH2, FOXM1, MITF, ARNT2, SOX5, NFIX, NR3C1, MYBL1, PTTG1, MEIS1, PLAGL1, XBP1, HOXA5, NFAT5, NKX3-2, HOXA10, MYB, NFIL3, RUNX2, ETV5, TRIP13, KLF5, MAFF, TRIM29, SOX11, FOXA1, SOX12, SIX4, HMGA2, HOXC11, HOXC13, ARRB1, DLX5, TRPS1, TFAP2A, FOXC1, PARP1, NFIB	7.9e-09
GOTERM_BP_DIRECT	GO:0000122~negative regulation of transcription from RNA polymerase II promoter	44	MEF2C, PPARA, BACH2, FGF9, FOXM1, MITF, CBX4, HDGF, TRIB3, FOXO1, NFIX, CBX2, AURKB, CBX8, TCF7L2, CRY2, XBP1, BCL11A, HEY2, NKX3-2, PER2, PER1, BCL6, SOX17, NFIL3, MYB, DNMT3B, BMP4, KLF5, BMP2, ARID5B, TRIM29, SOX11, FOXA1, TLE4, HMGA2, TRPS1, ETS2, TFAP2A, LRP8, ID4, PARP1, BMP6, NFIB	3.79e-07
GOTERM_BP_DIRECT	GO:0045669~positive regulation of osteoblast differentiation	12	MEF2C, BMP4, BMP2, IL6, SOX11, NPNT, ID4, IL6R, HGF, RUNX2, FGF2, BMP6	2.34e-06
GOTERM_BP_DIRECT	GO:0008284~positive regulation of cell proliferation	32	FGFR3, CXCL5, FGF9, FOXM1, ARNT2, TTK, NMB, CBX8, IL11, EPCAM, HOXA3, XBP1, TGFA, RUNX2, FGF2, EGFR, KLF5, KIF14, IL6, NACC1, SOX11, TGFBR2, LIFR, DLL1, IL6R, HGF, IRS1, HOXC10, SFRP1, CCND2, HBEGF, ID4	3.92e-06
GOTERM_BP_DIRECT	GO:0002062~chondrocyte differentiation	10	MEF2C, NOV, BMP4, BMP2, FGFR3, WNT5B, FGF9, HMGA2, RUNX2, NFIB	4.11e-06
GOTERM_BP_DIRECT	GO:0001958~endochondral ossification	8	CSGALNACT1, ALPL, MEF2C, BMP4, FGFR3, DLX5, RUNX2, BMP6	3.02e-05
GOTERM_BP_DIRECT	GO:0001501~skeletal system development	15	ALPL, BMP2, FGFR3, SOX11, PKDCC, NPR3, HOXC10, RPS6KA3, TRPS1, DLX5, ETS2, HOXA10, NKX3-2, FOXC1, BMP6	7.85e-05
GOTERM_BP_DIRECT	GO:0007067~mitotic nuclear division	20	CENPN, CDK1, KIF11, CENPF, NDC80, AURKA, ANLN, NR3C1, PTTG1, TTC28, AURKB, CEP55, HGF, HMGA2, CDC25A, FSD1, KIF2C, FIGN, SKA1, USP44	0.000125
GOTERM_BP_DIRECT	GO:0051301~cell division	24	KIF14, PARD6B, CDK1, KIF11, GNAI1, CENPF, NDC80, AURKA, NR3C1, PTTG1, TTC28, HMGA2, CDC25A, FSD1, KIF2C, CDCA8, FIGN, NCAPG, CCND2, CABLES2, SKA1, CCNO, CDCA4, USP44	0.000179
GOTERM_BP_DIRECT	GO:0003151~outflow tract morphogenesis	9	MEF2C, BMP4, DHRS3, SOX11, HEY2, TGFBR2, TGFBR3, SEMA3C, SOX17	0.000187
GOTERM_BP_DIRECT	GO:0045893~positive regulation of transcription, DNA-templated	30	MEF2C, PPARA, FOXM1, MITF, ARNT2, FOXO1, MYBL1, CALCOCO1, SOX17, MYB, RUNX2, FGF2, NAT14, KLF5, BMP4, IL6, BMP2, SOX11, ATAD2, SIX4, HMGA2, FOXN3, FZD7, SFRP1, CD80, DLX5, ETS2, TFAP2A, FOXC1, KLF2	0.000256
GOTERM_BP_DIRECT	GO:0007062~sister chromatid cohesion	12	CENPO, CENPN, KIF2C, FBXW7, CDCA8, CENPL, CENPA, KIF18A, CENPF, NDC80, SKA1, AURKB	0.000549
GOTERM_BP_DIRECT	GO:0043066~negative regulation of apoptotic process	27	IER3, NUAK2, ARNT2, CBX4, FOXO1, BCL2L2, AURKA, EPCAM, SPRY2, XBP1, CHST11, NKX3-2, TGFA, EGFR, BMP4, KIF14, CDK1, IL6, SOCS2, ANXA1, SIX4, HMGA2, PLAUR, RPS6KA3, SFRP1, CCND2, TFAP2A	0.000555
GOTERM_BP_DIRECT	GO:0032869~cellular response to insulin stimulus	10	KAT2B, XBP1, TBC1D4, FOXO1, TRIB3, RHOQ, PARP1, ERRFI1, LPIN1, IRS1	0.00142
GOTERM_BP_DIRECT	GO:0014066~regulation of phosphatidylinositol 3-kinase signaling	10	EGFR, IER3, FGFR3, C3ORF58, CD80, FGF9, PIP5K1B, HBEGF, FGF2, IRS1	0.00157
GOTERM_BP_DIRECT	GO:0045666~positive regulation of neuron differentiation	10	MEF2C, BMP4, BMP2, SOX11, DMD, FOXA1, BCL6, DNMT3B, ETV5, BMP6	0.00157
GOTERM_BP_DIRECT	GO:0060045~positive regulation of cardiac muscle cell proliferation	6	MEF2C, CDK1, FGF9, HEY2, TGFBR3, FGF2	0.00237
GOTERM_BP_DIRECT	GO:0001649~osteoblast differentiation	11	ALPL, MEF2C, BMP4, BMP2, SFRP1, FGF9, DLX5, SEMA7A, H3F3A, RUNX2, BMP6	0.00304
GOTERM_BP_DIRECT	GO:0009954~proximal/distal pattern formation	6	HOXC10, HOXC11, CYP26B1, HOXA10, HOXA9, DLL1	0.00367
GOTERM_BP_DIRECT	GO:0045892~negative regulation of transcription, DNA-templated	26	FOXM1, CBX4, FOXO1, TRIB3, TCF7L2, TRIM11, CRY2, HEY2, PER2, PER1, BCL6, MYB, RUNX2, BMP4, NACC1, BMP2, ARID5B, CENPF, SIX4, DEPDC1, HMGA2, PPARGC1B, FOXN3, SFRP1, TFAP2A, ID4	0.00616
GOTERM_BP_DIRECT	GO:0050679~positive regulation of epithelial cell proliferation	8	BMP4, EGFR, IL6, SFRP1, FGF9, DLX5, TGFA, BMP6	0.00888
GOTERM_BP_DIRECT	GO:0048661~positive regulation of smooth muscle cell proliferation	8	BMP4, EGFR, IL6, PTGS2, TGFBR2, HBEGF, IL6R, FGF2	0.00888
GOTERM_BP_DIRECT	GO:0009952~anterior/posterior pattern specification	9	HOXC10, HOXC11, HOXA3, HOXC13, HOXA5, HOXA10, HOXA9, HOXB9, CELSR1	0.0103
GOTERM_BP_DIRECT	GO:0042060~wound healing	9	EGFR, PPARA, IL6, SDC1, WNT5B, TGFBR2, TGFA, CELSR1, FGF2	0.0103
GOTERM_BP_DIRECT	GO:0071773~cellular response to BMP stimulus	6	BMP4, BMP2, SFRP1, DLX5, RUNX2, BMP6	0.0109
GOTERM_BP_DIRECT	GO:0043410~positive regulation of MAPK cascade	9	CAV2, BMP2, TNFRSF1B, IL6, FGFR3, FGF9, PELI2, IL6R, IL11	0.0112
GOTERM_BP_DIRECT	GO:0048701~embryonic cranial skeleton morphogenesis	6	BMP4, IRX5, TGFBR2, TFAP2A, SIX4, RUNX2	0.0128
GOTERM_BP_DIRECT	GO:0043065~positive regulation of apoptotic process	18	BMP4, ARHGEF4, IL6, BMP2, VAV3, PTGS2, SAV1, FOXO1, TNFRSF8, HMGA2, ITSN1, SFRP1, HOXA5, ALDH1A3, BCL6, LTA, DUSP6, FGD4	0.0141
GOTERM_BP_DIRECT	GO:0001525~angiogenesis	15	KLF5, PRKCA, VAV3, PTGS2, FGF9, MCAM, FZD5, MEIS1, EPHB1, NOV, HOXA3, XBP1, TGFA, SOX17, SCG2	0.0151
GOTERM_BP_DIRECT	GO:0070374~positive regulation of ERK1 and ERK2 cascade	13	PRKCA, EGFR, BMP4, SPRY2, IL6, BMP2, FBXW7, FGFR3, NDRG4, ARRB1, SEMA7A, NPNT, FGF2	0.0163
GOTERM_BP_DIRECT	GO:0030501~positive regulation of bone mineralization	6	MEF2C, BMP4, BMP2, TFAP2A, PKDCC, BMP6	0.0225
GOTERM_BP_DIRECT	GO:0042472~inner ear morphogenesis	7	SPRY2, FGF9, DLX5, ALDH1A3, TFAP2A, CELSR1, SIX4	0.0235
GOTERM_BP_DIRECT	GO:0034501~protein localization to kinetochore	4	CDK1, MTBP, TTK, AURKB	0.024
GOTERM_BP_DIRECT	GO:0030335~positive regulation of cell migration	13	PRKCA, BMP4, EGFR, BMP2, WNT5B, HGF, MCAM, SEMA6D, XBP1, SEMA7A, SEMA3C, HBEGF, MYLK	0.0249
GOTERM_BP_DIRECT	GO:0010628~positive regulation of gene expression	16	MEF2C, CDK1, BMP2, IL6, FGF9, SOX11, VIM, MITF, HMGA2, CALCOCO1, SPRY2, CYP26B1, QKI, TFAP2A, NFIL3, DNMT3B	0.0252
GOTERM_BP_DIRECT	GO:0008584~male gonad development	9	SFRP1, FGF9, ARID5B, HOXA10, H3F3A, HOXA9, MAMLD1, SIX4, HMGA2	0.0295
GOTERM_BP_DIRECT	GO:0001657~ureteric bud development	6	EPCAM, BMP4, SDC1, SFRP1, NPNT, FOXC1	0.0326
GOTERM_BP_DIRECT	GO:0060021~palate development	8	MEF2C, DHRS3, DLX5, ARID5B, TGFBR2, TFAP2A, TGFBR3, PKDCC	0.036
GOTERM_BP_DIRECT	GO:0070373~negative regulation of ERK1 and ERK2 cascade	7	SPRY2, XBP1, ARRB1, DMD, SLC9A3R1, ERRFI1, DUSP6	0.0411
KEGG_PATHWAY	hsa05200:Pathways in cancer	27	FGFR3, WNT5B, PTGS2, FGF9, GNAI1, MITF, ARNT2, EGLN3, FOXO1, TCF7L2, CXCR4, TGFA, FGF2, TRAF4, AKT3, PRKCA, EGFR, COL4A4, BMP4, BMP2, IL6, TGFBR2, MET, HGF, FZD5, FZD7, RAD51	8.32e-05
KEGG_PATHWAY	hsa05202:Transcriptional misregulation in cancer	14	MEF2C, IL6, ARNT2, MET, TGFBR2, FOXO1, SIX4, HMGA2, MEIS1, CCND2, H3F3A, BCL6, RUNX2, ETV5	0.00446
KEGG_PATHWAY	hsa04390:Hippo signaling pathway	13	BMP4, PARD6B, BMP2, WNT5B, SAV1, TGFBR2, TEAD1, FZD5, TCF7L2, FZD7, CCND2, DLG3, BMP6	0.0059
KEGG_PATHWAY	hsa05205:Proteoglycans in cancer	15	PRKCA, EGFR, CAV2, WNT5B, MET, HGF, FZD5, ITPR1, FZD7, PLAUR, SDC1, NUDT16L1, HBEGF, FGF2, AKT3	0.00736
KEGG_PATHWAY	hsa04550:Signaling pathways regulating pluripotency of stem cells	12	BMP4, BMP2, FGFR3, WNT5B, DLX5, LIFR, ID4, FZD5, FGF2, MEIS1, FZD7, AKT3	0.0112

## Sheet: high-down
Category	Term	Count	Genes	FDR
GOTERM_BP_DIRECT	GO:0045944~positive regulation of transcription from RNA polymerase II promoter	85	MEF2C, PPARA, THRB, E2F5, EZH1, E2F8, PPARG, MITF, TP63, RHOQ, FOXO1, TLR4, ZEB2, HOXD10, S1PR1, OSR1, PAX9, MYOCD, HEY2, YAP1, RARB, TOP2A, FGF2, MYC, EGR1, EGFR, DAB2IP, EGR2, SOX12, LEF1, NCOA7, DLL1, HMGA2, PPARGC1A, LPIN1, HMGA1, PPARGC1B, EYA1, MSX1, ZFPM2, FOXC1, TFR2, NFIX, NR3C1, SOX6, MYBL1, MEIS1, TCF7L2, LIF, PLAGL1, RGMA, MEIS2, HOXA5, BCL11A, PKD2, HOXA10, NFAT5, ETV1, ETV5, PIK3R1,…	1.2e-11
GOTERM_BP_DIRECT	GO:0000122~negative regulation of transcription from RNA polymerase II promoter	61	MEF2C, PPARA, BACH2, THRB, FGF9, E2F8, EZH2, SNCA, PPARG, MITF, TP63, FOXO1, ZEB2, CBX7, EDNRB, CRY2, OSR1, MYOCD, HEY2, H2AFY, RARB, NFIL3, BHLHE41, MYC, ZFP36, EGR1, SATB1, DAB2IP, ZBTB20, ARID5B, LEF1, TLE4, HMGA2, PKIA, MSX1, ZFPM2, CAV1, NFIX, SOX6, TCF7L2, MEIS2, BCL11A, PER2, BCL6, DNMT3B, KLF5, TXNIP, CEBPA, BMP2, KLF10, KLF11, NR4A3, FOXP2, CDKN1C, ETS2, ID4, PTCH1, KLF4, VLDLR, BMP6, NF…	8.88e-08
GOTERM_BP_DIRECT	GO:0030335~positive regulation of cell migration	26	WNT5B, CSF1, KIT, S1PR1, SEMA7A, SEMA3D, ADRA2A, SEMA3C, PDGFD, PIK3R1, EGFR, PRKCA, IRS2, BMP2, SUN2, LEF1, MCAM, MYADM, CDH13, ITGA6, SEMA6D, F3, RRAS2, HBEGF, MYLK, ATP8A1	4.35e-07
GOTERM_BP_DIRECT	GO:0008285~negative regulation of cell proliferation	40	DLC1, PTGS2, SOX7, SKAP2, MXI1, LIF, ALDH1A2, SPRY2, SPRY1, MYOCD, SPEG, CDKN2C, MTBP, PKD2, BCL6, RARB, FGF2, CEBPA, IL6, DAB2IP, BMP2, TESC, KAT2B, KLF10, KLF11, PTPN14, DLL1, ZNF503, CDKN3, HMGA1, PTHLH, CDH13, MSX1, ADAMTS8, SFRP1, ADM, RPS6KA2, ADAMTS1, TGFB1I1, KLF4	6.62e-07
GOTERM_BP_DIRECT	GO:0043065~positive regulation of apoptotic process	32	ZAK, PTGS2, SNCA, FOXO1, LPAR1, ALDH1A2, MAP3K5, HOXA5, BCL6, RARB, TOP2A, ANO6, MAP2K6, FGD4, TXNIP, IL6, BMP2, DAB2IP, KLF11, NR4A1, HMGA2, ECT2, SLIT2, ITGA6, SFRP1, ADM, CSRNP3, RPS6KA2, MLLT11, CLIP3, KALRN, DUSP6	5.9e-06
GOTERM_BP_DIRECT	GO:0045444~fat cell differentiation	15	CEBPA, STEAP4, WNT5B, EGR2, ARID5B, NR4A1, FOXO1, NR4A3, HMGA2, TCF7L2, ID4, CLIP3, GRK5, PLCB1, KLF4	7.95e-06
GOTERM_BP_DIRECT	GO:0006366~transcription from RNA polymerase II promoter	44	MEF2C, BACH2, MITF, SOX5, TP63, NFIX, NR3C1, MYBL1, MEIS1, PLAGL1, MEIS2, MYOCD, PAX9, HOXA5, NFAT5, HOXA10, ETV1, NFIL3, RUNX2, MYC, ETV5, TRIP13, KLF5, EGR1, CEBPA, EGR2, EPAS1, SOX12, KLF11, LEF1, CREB5, KLF15, HMGA2, HMGA1, MSX1, CSRNP3, EBF3, DLX5, EBF1, FOXC1, IRF4, TGFB1I1, KLF4, NFIB	1.26e-05
GOTERM_BP_DIRECT	GO:0045893~positive regulation of transcription, DNA-templated	43	MEF2C, PPARA, PPARG, MITF, TP63, FOXO1, SOX7, MYBL1, LGR4, CCNE1, MYOCD, MDFIC, PLCB1, RUNX2, MYC, FGF2, EGR1, KLF5, IL6, BMP2, TESC, EGR2, LEF1, CREB5, HMGA2, MECOM, PPARGC1A, HMGA1, FZD4, FZD7, FOXN3, CDKN1C, SFRP1, DLX5, ETS2, MLLT11, CKS2, FOXC1, PTCH1, IRF4, HAS3, TGFB1I1, KLF4	3.45e-05
GOTERM_BP_DIRECT	GO:0007165~signal transduction	76	DLC1, NRP1, SLC20A1, GABRB3, FGF9, PPARG, PDE3B, TNFSF12, SKAP2, IL17RD, ARHGAP6, ARHGAP20, STAC, PKN3, ANK2, RARB, ARHGAP11A, PLCB1, FGF2, MAP2K6, AKT3, EGFR, IRS2, PTPRM, TNFRSF17, DEPDC1, GEM, ARHGAP24, HMGA2, ARRDC3, ARHGAP23, ARHGAP26, PLAUR, GNAL, HUNK, ADM, KRT17, TNFRSF10D, STMN1, RASD1, KALRN, INPP1, TNFRSF21, PLCXD3, GULP1, PPP1R12B, NR3C2, NEDD9, NR3C1, KIT, FAM13A, SMOC1, BCL11A, ARHG…	3.97e-05
GOTERM_BP_DIRECT	GO:0007155~cell adhesion	39	CTNNAL1, NEDD9, ITGB3, CDH2, LAMB3, S1PR1, SRPX, FAT1, CNTNAP3, COL12A1, PCDHA10, SSX2IP, COL8A1, BOC, PRKCA, SVEP1, MAGI1, MPDZ, EFNB1, NLGN1, MCAM, PCDH17, SIRPA, COL4A6, PCDH18, NCAM1, CDH13, EPHA4, RND3, LAMA3, ITGA6, PKP1, CNTN1, RELN, HAS3, TGFB1I1, LAMC1, PDZD2, DST	7.52e-05
GOTERM_BP_DIRECT	GO:0032869~cellular response to insulin stimulus	14	IRS2, KAT2B, PPARG, RHOQ, FOXO1, PDE3B, CPEB1, LPIN1, TBC1D4, VAMP2, MYC, ERRFI1, PIK3R1, GHR	9.16e-05
GOTERM_BP_DIRECT	GO:0001570~vasculogenesis	12	CAV1, ADM, MYOCD, HEY2, TGFBR2, TIPARP, QKI, ZFPM2, TMEM100, YAP1, FZD4, EPHA2	0.000108
GOTERM_BP_DIRECT	GO:0010628~positive regulation of gene expression	27	MEF2C, CAV1, FGF9, CSF1, MITF, VIM, TLR4, KIT, SPRY2, ALDH1A2, OSR1, ANK2, CYP26B1, QKI, NFIL3, MYC, DNMT3B, TESC, BMP2, IL6, LEF1, HMGA2, FBLN1, LAMP3, RPS6KA2, CNTN1, KLF4	0.000111
GOTERM_BP_DIRECT	GO:0000281~mitotic cytokinesis	9	CKAP2, KIF23, KIF4A, CENPA, NUSAP1, SPTBN1, ANLN, STMN1, CEP55	0.000143
GOTERM_BP_DIRECT	GO:0001938~positive regulation of endothelial cell proliferation	13	PRKCA, CDH13, CAV2, PPP1R16B, BMP2, NRP1, F3, NR4A1, ITGB3, TNFSF12, FGF2, SCG2, BMP6	0.000154
GOTERM_BP_DIRECT	GO:0071300~cellular response to retinoic acid	13	MEF2C, TESC, WNT5B, PPARG, ABCA1, FZD4, FZD7, ALDH1A2, OSR1, CYP26B1, YAP1, MYC, KLF4	0.000179
GOTERM_BP_DIRECT	GO:0048661~positive regulation of smooth muscle cell proliferation	12	EGFR, CDH13, IL6, S1PR1, PTGS2, TGFBR2, HBEGF, PDGFD, NR4A3, FGF2, PPARGC1A, MYC	0.000216
GOTERM_BP_DIRECT	GO:0045892~negative regulation of transcription, DNA-templated	40	EZH2, PPARG, FOXO1, TP63, SOX7, TCF7L2, LGR4, CRY2, PAX9, MDFIC, HEY2, PER2, BCL6, PLCB1, BHLHE41, RUNX2, CEBPA, DAB2IP, BMP2, ARID5B, KLF10, KLF11, CENPF, LEF1, BIRC5, DEPDC1, BASP1, HMGA2, MECOM, HMGA1, PPARGC1B, FOXN3, FOXP2, CDKN1C, DKK3, SFRP1, ZFPM2, ID4, RASD1, KLF4	0.000216
GOTERM_BP_DIRECT	GO:0030326~embryonic limb morphogenesis	10	FGF9, DLX5, CYP26B1, HOXA10, DYNC2H1, TP63, LEF1, PTCH1, FBN2, HOXD10	0.000238
GOTERM_BP_DIRECT	GO:0001501~skeletal system development	18	ALPL, BMP2, KLF10, DLL3, TP63, NPR3, COL5A2, EPHA2, PTHLH, CDKN1C, RPS6KA3, ETS2, DLX5, HOXA10, COL12A1, FOXC1, TLL1, BMP6	0.00026
GOTERM_BP_DIRECT	GO:0007517~muscle organ development	14	MEF2C, POU6F1, CRYAB, FHL1, UTRN, CENPF, SOX6, MSX1, BVES, SPEG, DMD, HBEGF, ETV1, SGCE	0.000465
GOTERM_BP_DIRECT	GO:0070373~negative regulation of ERK1 and ERK2 cascade	11	LIF, SPRY2, SPRY1, DAB2IP, FBLN1, DMD, TLR4, ERRFI1, TIMP3, KLF4, DUSP6	0.000936
GOTERM_BP_DIRECT	GO:0050679~positive regulation of epithelial cell proliferation	11	EGFR, EYA1, IL6, OSR1, SFRP1, FGF9, DLX5, NR4A3, LAMC1, MYC, BMP6	0.00126
GOTERM_BP_DIRECT	GO:0002062~chondrocyte differentiation	9	MEF2C, NOV, BMP2, WNT5B, OSR1, FGF9, HMGA2, RUNX2, NFIB	0.00147
GOTERM_BP_DIRECT	GO:0060045~positive regulation of cardiac muscle cell proliferation	7	CCNB1, MEF2C, FGF9, HEY2, TGFBR3, ZFPM2, FGF2	0.00217
GOTERM_BP_DIRECT	GO:0035556~intracellular signal transduction	32	ZAK, KIT, PLCL2, STAC2, GCOM1, PKN3, STAC, GUCY1A3, DEPDC1B, PLCB1, SIK2, AKT3, SCG2, PRKCA, ZFP36, SGK1, DCDC2, DEPDC1, ECT2, CCDC68, MARK1, SH3BP5, FMN2, HUNK, RPS6KA3, TNS1, RPS6KA2, TGFBR3, AKAP7, STMN1, UNC13C, KALRN	0.00227
GOTERM_BP_DIRECT	GO:0001649~osteoblast differentiation	14	MEF2C, ALPL, BMP2, FGF9, LEF1, LGR4, EPHA2, SFRP1, SEMA7A, DLX5, RRAS2, CAT, RUNX2, BMP6	0.00242
GOTERM_BP_DIRECT	GO:0002931~response to ischemia	8	MEF2C, EGR1, MAP3K5, CAV1, BVES, PER2, PPARGC1A, MAP2K6	0.00329
GOTERM_BP_DIRECT	GO:0009954~proximal/distal pattern formation	7	ALDH1A2, CYP26B1, HOXA10, TP63, HOXA9, DLL1, HOXD10	0.00368
GOTERM_BP_DIRECT	GO:0016055~Wnt signaling pathway	19	DIXDC1, WNT5B, FERMT2, TLE4, LEF1, WLS, APCDD1, AMOTL1, FZD4, TCF7L2, MARK1, TCF7L1, CCNE1, NPHP3, DKK3, CPE, TGFB1I1, GRK5, DST	0.00426
GOTERM_BP_DIRECT	GO:0042594~response to starvation	8	ZFP36, ADM, OXCT1, PDK4, PPARG, FSTL1, CPS1, PPARGC1A	0.00486
GOTERM_BP_DIRECT	GO:0001525~angiogenesis	21	KLF5, PRKCA, DAB2IP, CAV1, NRP1, EPAS1, PTGS2, FGF9, APOLD1, PDE3B, TNFSF12, MCAM, ARHGAP24, MEIS1, EPHB2, NOV, S1PR1, HOXA3, TMEM100, COL8A1, SCG2	0.00507
GOTERM_BP_DIRECT	GO:0008283~cell proliferation	29	ZAK, CDC14A, CSF1, E2F8, TCF7L2, FAM83D, ZFP36L2, BUB1, YAP1, BHLHE41, MYC, EGFR, ERG, IRS2, KLF10, KIF15, MET, TPX2, TNFRSF17, CENPF, TACC1, CSGALNACT1, LRP1, EPS8, DLX5, CKS2, BUB1B, FOXC1, EMP1	0.00519
GOTERM_BP_DIRECT	GO:0009612~response to mechanical stimulus	10	TXNIP, CCNB1, MEIS2, PTGER4, TGFBR2, PPARG, RCAN1, PTCH1, CLCN6, KALRN	0.0058
GOTERM_BP_DIRECT	GO:0045669~positive regulation of osteoblast differentiation	10	MEF2C, CEBPA, BMP2, IL6, TP63, ID4, FBN2, RUNX2, FGF2, BMP6	0.0066
GOTERM_BP_DIRECT	GO:0048863~stem cell differentiation	7	LIF, MSX1, OSR1, HOXD4, KIT, HMGA2, RUNX2	0.00734
GOTERM_BP_DIRECT	GO:0001933~negative regulation of protein phosphorylation	10	CCNB1, DAB2IP, FBLN1, KIRREL, SNCA, FAM129A, PRNP, PPARGC1A, MYADM, SLIT2	0.00749
GOTERM_BP_DIRECT	GO:0001657~ureteric bud development	8	SPRY1, OSR1, SFRP1, FOXC1, CAT, RARB, SIM1, SLIT2	0.00826
GOTERM_BP_DIRECT	GO:0042493~response to drug	25	PTGS2, PPARG, SNCA, ABCA1, CBX7, ACSL1, OXCT1, SEMA3C, CAT, DNMT3B, MYC, MAP2K6, TXNIP, IL6, PTPRM, TGFBR2, ANXA1, CENPF, DPYSL2, CPS1, PPARGC1A, CCNB1, SFRP1, PTCH1, DUSP6	0.0088
GOTERM_BP_DIRECT	GO:0007399~nervous system development	24	MEF2C, MAP1B, NLGN1, ZEB2, GPM6B, DPYSL2, ST8SIA2, NRN1, SLC7A5, ARHGAP26, EPHB2, PCDH18, CSGALNACT1, EDNRB, NAV2, DLX5, TMOD2, MPPED2, PCDHA10, FGF2, CRIM1, SIM1, KALRN, VLDLR	0.00931
GOTERM_BP_DIRECT	GO:0030509~BMP signaling pathway	11	EGR1, RGMA, BMP2, DLX5, TGFBR3, LEF1, FSTL1, TMEM100, RUNX2, GREM2, BMP6	0.00933
GOTERM_BP_DIRECT	GO:0060021~palate development	11	MEF2C, MSX1, OSR1, GABRB3, DLX5, ARID5B, TGFBR2, TIPARP, TGFBR3, LEF1, EPHB2	0.00933
GOTERM_BP_DIRECT	GO:1901653~cellular response to peptide	5	KLF5, KLF10, KLF11, KLF15, KLF4	0.00941
GOTERM_BP_DIRECT	GO:0045638~negative regulation of myeloid cell differentiation	6	ZFP36, MEIS2, HMGB3, HOXA9, DLL1, MEIS1	0.00982
GOTERM_BP_DIRECT	GO:0032355~response to estradiol	12	TXNIP, ALDH1A2, PTGS2, CRYAB, EZH2, ANXA1, TFPI, PTCH1, CAT, DNMT3B, MYC, GHR	0.0104
GOTERM_BP_DIRECT	GO:0060325~face morphogenesis	7	MSX1, CRISPLD1, PAX9, DLX5, ARID5B, TIPARP, LEF1	0.0133
GOTERM_BP_DIRECT	GO:0044344~cellular response to fibroblast growth factor stimulus	7	ZFP36, ZFP36L2, SFRP1, SNCA, NR4A1, CPS1, MYC	0.0133
GOTERM_BP_DIRECT	GO:0031581~hemidesmosome assembly	5	LAMB3, LAMA3, ITGA6, LAMC1, DST	0.0137
GOTERM_BP_DIRECT	GO:0046321~positive regulation of fatty acid oxidation	4	PPARA, PPARG, NR4A3, PPARGC1A	0.0173
GOTERM_BP_DIRECT	GO:0050873~brown fat cell differentiation	7	CEBPA, LAMB3, ITGA6, RGS2, PTGS2, PPARGC1A, ARL4A	0.0191
GOTERM_BP_DIRECT	GO:0010745~negative regulation of macrophage derived foam cell differentiation	5	PPARA, PPARG, ABCA1, ITGB3, ABCA5	0.0191
GOTERM_BP_DIRECT	GO:0030198~extracellular matrix organization	18	RECK, COL4A4, ITGB3, COL5A2, COL4A6, CSGALNACT1, NPHP3, LAMB3, FBLN1, EGFLAM, LAMA3, ITGA6, SERPINB5, LAMC1, FBN2, COL8A1, FGF2, MFAP5	0.0204
GOTERM_BP_DIRECT	GO:0007219~Notch signaling pathway	13	CEBPA, BMP2, KAT2B, TGFBR2, DLL3, TP63, DLL1, FAT4, HEY2, CNTN1, FOXC1, TMEM100, MYC	0.0224
GOTERM_BP_DIRECT	GO:0090303~positive regulation of wound healing	5	ADRA2A, ANXA1, HBEGF, KANK1, MYLK	0.0259
GOTERM_BP_DIRECT	GO:0010001~glial cell differentiation	5	RELN, KLF15, CDH2, FGF2, NFIB	0.0259
GOTERM_BP_DIRECT	GO:0008284~positive regulation of cell proliferation	32	FGF9, CSF1, TTK, KIT, LIF, ALDH1A2, EDNRB, HOXA3, MYOCD, ADRA2A, YAP1, PDGFD, RARB, RUNX2, MYC, FGF2, EGFR, KLF5, IL6, IRS2, TGFBR2, LIFR, LEF1, DLL1, BIRC5, PTHLH, SFRP1, ADM, CCND2, HBEGF, ID4, GRK5	0.0264
GOTERM_BP_DIRECT	GO:0050919~negative chemotaxis	7	EPHA7, SEMA6D, SEMA7A, SEMA3D, SEMA3C, ITGB3, SLIT2	0.0265
GOTERM_BP_DIRECT	GO:0043406~positive regulation of MAP kinase activity	9	MEF2C, EGFR, TNFSF11, EZH2, ADRA2A, NEK10, PDGFD, KIT, FGF2	0.0271
GOTERM_BP_DIRECT	GO:0051056~regulation of small GTPase mediated signal transduction	14	DLC1, RHOQ, ARHGAP24, ECT2, ARHGAP23, RHOU, FAM13A, ARHGAP26, ARHGAP6, ARHGAP20, ARHGAP11A, DEPDC1B, FGD4, KALRN	0.0279
GOTERM_BP_DIRECT	GO:1901385~regulation of voltage-gated calcium channel activity	4	STAC, DMD, CACNB4, AHNAK	0.0293
GOTERM_BP_DIRECT	GO:0071455~cellular response to hyperoxia	4	CAV1, PPARG, FOXO1, DNMT3B	0.0293
GOTERM_BP_DIRECT	GO:0045600~positive regulation of fat cell differentiation	8	ZFP36, KLF5, CEBPA, CCDC3, BMP2, WNT5B, SFRP1, PPARG	0.0304
GOTERM_BP_DIRECT	GO:0030501~positive regulation of bone mineralization	7	MEF2C, BMP2, OSR1, GPM6B, FBN2, ANO6, BMP6	0.0309
GOTERM_BP_DIRECT	GO:0048565~digestive tract development	7	CCNB1, ITGA6, MYOCD, FAT4, TGFBR2, KIT, LGR4	0.0309
GOTERM_BP_DIRECT	GO:2000310~regulation of N-methyl-D-aspartate selective glutamate receptor activity	5	MEF2C, CNIH2, NLGN1, RELN, PPARGC1A	0.0341
GOTERM_BP_DIRECT	GO:0071560~cellular response to transforming growth factor beta stimulus	8	MEF2C, ZFP36L2, CAV1, SFRP1, SOX5, SOX6, PDGFD, PPARGC1A	0.0388
GOTERM_BP_DIRECT	GO:0042752~regulation of circadian rhythm	8	PPARA, CRY2, KLF10, EZH2, PPARG, PER2, TOP2A, PPARGC1A	0.0388
GOTERM_BP_DIRECT	GO:0009653~anatomical structure morphogenesis	11	CSGALNACT1, DKK3, EYA1, CPM, HOXA4, FAT1, EZH1, IGF2BP2, MCAM, TPD52, CLTCL1	0.0408
GOTERM_BP_DIRECT	GO:0007050~cell cycle arrest	14	KAT2B, ZAK, GAS1, CDKN3, RRAGD, TCF7L2, PLAGL1, CDKN1C, CDKN2C, PKD2, MTBP, PRNP, MYC, MAP2K6	0.0437
GOTERM_BP_DIRECT	GO:0060216~definitive hemopoiesis	5	ZFP36L2, TGFBR3, HOXA9, MFAP5, MEIS1	0.044
GOTERM_BP_DIRECT	GO:0070848~response to growth factor	5	MEIS2, MYC, EPHA2, ANXA3, DUSP6	0.044
GOTERM_BP_DIRECT	GO:0002053~positive regulation of mesenchymal cell proliferation	6	IRS2, FGF9, TGFBR2, TP63, MYC, FOXP2	0.044
GOTERM_BP_DIRECT	GO:0001958~endochondral ossification	6	CSGALNACT1, ALPL, MEF2C, DLX5, RUNX2, BMP6	0.044
GOTERM_BP_DIRECT	GO:0045666~positive regulation of neuron differentiation	10	MEF2C, BMP2, DMD, MMD, BCL6, RARB, DNMT3B, ECT2, ETV5, BMP6	0.0441
GOTERM_BP_DIRECT	GO:0014066~regulation of phosphatidylinositol 3-kinase signaling	10	EGFR, IRS2, PPP1R16B, C3ORF58, FGF9, PIP5K1B, HBEGF, KIT, FGF2, PIK3R1	0.0441
GOTERM_BP_DIRECT	GO:0043547~positive regulation of GTPase activity	36	DLC1, CAV2, RALGPS2, FGF9, EZH2, RASGEF1B, KIT, DENND2C, FAM13A, RGL1, ARHGAP6, S1PR1, ARHGAP20, ARHGAP42, DEPDC1B, ARHGAP11A, PLCB1, ERRFI1, DOCK11, FGF2, FGD4, EGFR, IRS2, DAB2IP, DEPDC1, ARHGAP24, ARHGAP23, ECT2, ARHGAP26, NCAM1, ITGA6, RGS2, SFRP1, HBEGF, SPTBN1, KALRN	0.0441
GOTERM_BP_DIRECT	GO:0061469~regulation of type B pancreatic cell proliferation	4	NR4A1, BIRC5, NR4A3, ERRFI1	0.0452
GOTERM_BP_DIRECT	GO:0007067~mitotic nuclear division	20	KIF15, TPX2, CENPF, NEDD9, BIRC5, ANLN, GEM, NR3C1, CEP55, HMGA2, FSD1, FAM83D, FAM64A, OIP5, FIGN, KLHL13, BUB1, BUB1B, CLTCL1, ERCC6L	0.0455
GOTERM_BP_DIRECT	GO:0007411~axon guidance	15	MATN2, NCAM1, NRP1, DLX5, EFNB1, NTN4, ETV1, SEMA3C, SPTBN1, RELN, DPYSL2, NR4A3, BOC, SLIT2, EPHB2	0.0465
GOTERM_BP_DIRECT	GO:0007519~skeletal muscle tissue development	8	MEF2C, CAV1, BVES, DMD, CFL2, RCAN1, HOXD10, FOXP2	0.0488
KEGG_PATHWAY	hsa05200:Pathways in cancer	43	WNT5B, PTGS2, GNAI1, FGF9, PPARG, MITF, FOXO1, KIT, LPAR1, TCF7L2, TCF7L1, CCNE1, EDNRB, LAMB3, CXCR4, RARB, PLCB1, MYC, FGF2, AKT3, PIK3R1, GNG7, PRKCA, EGFR, CEBPA, COL4A4, IL6, BMP2, PTGER4, EPAS1, MET, TGFBR2, LEF1, BIRC5, MECOM, FZD4, FZD7, COL4A6, LAMA3, ITGA6, CKS2, PTCH1, LAMC1	6.89e-08
KEGG_PATHWAY	hsa05205:Proteoglycans in cancer	23	PRKCA, EGFR, CAV2, CAV1, WNT5B, PPP1R12B, MET, TLR4, ITGB3, FZD4, TIMP3, HOXD10, ITPR1, FZD7, PLAUR, ANK2, RRAS2, HBEGF, PTCH1, FGF2, MYC, AKT3, PIK3R1	0.000246
KEGG_PATHWAY	hsa04151:PI3K-Akt signaling pathway	32	FGF9, CSF1, TLR4, ITGB3, KIT, LPAR1, CCNE1, LAMB3, PKN3, PDGFD, MYC, FGF2, AKT3, PIK3R1, GHR, GNG7, PRKCA, EGFR, COL4A4, IL6, SGK1, MET, NR4A1, CREB5, COL5A2, COL4A6, EPHA2, LAMA3, ITGA6, CCND2, RELN, LAMC1	0.000317
KEGG_PATHWAY	hsa05202:Transcriptional misregulation in cancer	20	MEF2C, CEBPA, IL6, ERG, MET, PPARG, TGFBR2, FOXO1, NR4A3, HMGA2, MEIS1, EYA1, CCND2, CDKN2C, ETV1, BCL6, ETV5, HPGD, MYC, RUNX2	0.000627
KEGG_PATHWAY	hsa04360:Axon guidance	17	NRP1, GNAI1, EFNB1, MET, NTN4, DPYSL2, EPHA2, SLIT2, EPHB2, EPHA4, EPHA7, SEMA6D, CXCR4, CFL2, SEMA7A, SEMA3D, SEMA3C	0.000678
KEGG_PATHWAY	hsa05222:Small cell lung cancer	13	COL4A4, PTGS2, COL4A6, CCNE1, LAMB3, LAMA3, ITGA6, CKS2, LAMC1, RARB, MYC, AKT3, PIK3R1	0.00198
KEGG_PATHWAY	hsa04510:Focal adhesion	20	COL4A4, PRKCA, EGFR, CAV2, CAV1, PPP1R12B, MET, ITGB3, COL5A2, COL4A6, LAMB3, LAMA3, ITGA6, CCND2, RELN, LAMC1, PDGFD, MYLK, AKT3, PIK3R1	0.00903
KEGG_PATHWAY	hsa04931:Insulin resistance	13	PPARA, IL6, IRS2, SOCS3, FOXO1, CREB5, PPARGC1A, PPARGC1B, RPS6KA3, RPS6KA2, TBC1D4, AKT3, PIK3R1	0.018
KEGG_PATHWAY	hsa04921:Oxytocin signaling pathway	16	PRKCA, EGFR, MEF2C, PTGS2, GNAI1, PPP1R12B, RCAN1, CACNB4, KCNJ2, ITPR1, PLA2G4A, RGS2, GUCY1A3, PLCB1, MYLK, PIK3R1	0.0243
KEGG_PATHWAY	hsa04916:Melanogenesis	12	PRKCA, EDNRB, WNT5B, GNAI1, MITF, LEF1, KIT, PLCB1, FZD4, TCF7L2, FZD7, TCF7L1	0.0305
KEGG_PATHWAY	hsa05206:MicroRNAs in cancer	23	RECK, PRKCA, KIF23, EGFR, IRS2, PTGS2, EZH2, MET, VIM, TP63, ZEB2, ITGB3, HMGA2, TIMP3, HOXD10, SPRY2, CCNE1, SERPINB5, CCND2, ZFPM2, STMN1, DNMT3B, MYC	0.0363
KEGG_PATHWAY	hsa04022:cGMP-PKG signaling pathway	16	MEF2C, IRS2, GNAI1, PDE3B, CREB5, ITPR1, KCNMB1, EDNRB, RGS2, KCNJ8, ADRA2A, GUCY1A3, PLCB1, MYLK, AKT3, PIK3R1	0.039
KEGG_PATHWAY	hsa04010:MAPK signaling pathway	21	PRKCA, MEF2C, EGFR, ZAK, FGF9, TGFBR2, NR4A1, CACNB4, MECOM, MAP3K5, RPS6KA3, PLA2G4A, RPS6KA2, RRAS2, MAP3K8, STMN1, FGF2, MYC, MAP2K6, AKT3, DUSP6	0.0463
KEGG_PATHWAY	hsa04668:TNF signaling pathway	12	LIF, CASP10, MAP3K5, IL6, PTGS2, SOCS3, CSF1, MAP3K8, CREB5, AKT3, PIK3R1, MAP2K6	0.0478
KEGG_PATHWAY	hsa05146:Amoebiasis	12	PRKCA, COL4A4, GNAL, IL6, LAMB3, LAMA3, TLR4, LAMC1, PLCB1, COL5A2, PIK3R1, COL4A6	0.0478
KEGG_PATHWAY	hsa05166:HTLV-I infection	21	ZFP36, EGR1, IL6, KAT2B, NRP1, WNT5B, EGR2, TGFBR2, MYBL1, FZD4, FZD7, MSX1, MAD2L1, CCND2, CDKN2C, ETS2, RRAS2, BUB1B, MYC, AKT3, PIK3R1	0.0484

## Sheet: low-up
Category	Term	Count	Genes	FDR
GOTERM_BP_DIRECT	GO:0007067~mitotic nuclear division	21	CENPN, CCNF, BRSK2, TPX2, PKMYT1, CENPF, BIRC5, ANLN, AURKB, CEP55, RCC1, CDC25A, FSD1, KIF2C, FAM64A, PLK1, CDCA2, BUB1, SKA1, CDCA5, TUBB3	4.56e-09
GOTERM_BP_DIRECT	GO:0051301~cell division	24	PARD6B, CCNF, BRSK2, TPX2, KIF18B, CENPF, BIRC5, UBE2C, RCC1, CDC25A, SMC4, FSD1, CCNE2, CCNE1, KIF2C, NCAPH, FAM64A, CDCA8, NCAPG, BUB1, CDCA2, SKA1, CDCA5, CDCA4	1.17e-08
GOTERM_BP_DIRECT	GO:0000082~G1/S transition of mitotic cell cycle	14	DBF4, IQGAP3, PKMYT1, MCM2, CDKN3, RCC1, MCM4, CDC25A, CCNE2, CCNE1, TYMS, CDC45, CDKN2C, CDCA5	2.63e-08
GOTERM_BP_DIRECT	GO:0007062~sister chromatid cohesion	11	CENPN, KIF2C, CDCA8, CENPA, PLK1, BUB1, CENPF, BIRC5, SKA1, AURKB, CDCA5	2.76e-05
GOTERM_BP_DIRECT	GO:0000281~mitotic cytokinesis	7	KIF23, KIF4A, CENPA, PLK1, ANLN, STMN1, CEP55	4.03e-05
GOTERM_BP_DIRECT	GO:0008283~cell proliferation	18	COL4A3, CDK5R1, ZAK, MKI67, DLGAP5, MET, TPX2, HDGF, CENPF, AURKB, CDC25A, KIF2C, TYMS, PLK1, BUB1, FOXC1, MELK, EMP1	0.000243
GOTERM_BP_DIRECT	GO:0051983~regulation of chromosome segregation	4	KIF2C, MKI67, BUB1, AURKB	0.00232
GOTERM_BP_DIRECT	GO:0000122~negative regulation of transcription from RNA polymerase II promoter	24	KLF5, SATB1, PPARA, SOX11, E2F7, KLF11, EDN1, HDGF, CBX4, NFIX, CBX2, SOX6, AURKB, PROX1, CRY2, EZR, PLK1, XBP1, ETS2, GATA3, TRPS1, BCL11A, H2AFY, BMP6	0.00292
GOTERM_BP_DIRECT	GO:0000079~regulation of cyclin-dependent protein serine/threonine kinase activity	6	CCNE2, CDK5R1, CDKN2C, PKMYT1, CDKN3, CDC25A	0.00319
GOTERM_BP_DIRECT	GO:0007018~microtubule-based movement	7	KIF23, KIFC2, KIF2C, KIF1A, KIF4A, KIF5A, KIF18B	0.015
GOTERM_BP_DIRECT	GO:0006270~DNA replication initiation	5	CCNE2, CCNE1, CDC45, MCM2, MCM4	0.0157
GOTERM_BP_DIRECT	GO:0007076~mitotic chromosome condensation	4	NCAPH, NCAPG, CDCA5, SMC4	0.0174
GOTERM_BP_DIRECT	GO:0045944~positive regulation of transcription from RNA polymerase II promoter	27	PPARA, E2F7, EDN1, NFIX, MYBL1, SOX6, MYBL2, PLAGL1, RGMA, XBP1, GATA3, BCL11A, NFAT5, KLF5, SOX11, SOX12, MET, ATAD2, NCOA7, HMGA1, PROX1, ETS2, TRPS1, ZNF462, FOXC1, MESP1, BMP6	0.0192
GOTERM_BP_DIRECT	GO:0051726~regulation of cell cycle	8	CCNE2, CCNE1, PLK1, CCNF, CENPF, PKMYT1, MYBL2, CDC25A	0.0282
GOTERM_BP_DIRECT	GO:0031536~positive regulation of exit from mitosis	3	BIRC5, UBE2C, CDCA5	0.045
GOTERM_BP_DIRECT	GO:0000086~G2/M transition of mitotic cell cycle	8	PLK1, TPX2, BRSK2, PKMYT1, CHEK1, BIRC5, CDC25A, MELK	0.049
KEGG_PATHWAY	hsa04110:Cell cycle	12	CCNE2, CCNE1, CDC45, CDKN2C, PLK1, DBF4, BUB1, PKMYT1, CHEK1, MCM2, MCM4, CDC25A	4.18e-06
KEGG_PATHWAY	hsa05206:MicroRNAs in cancer	11	KIF23, CCNE2, CCNE1, EZR, FGFR3, SERPINB5, MET, IGF2BP1, STMN1, CDCA5, CDC25A	0.0343
KEGG_PATHWAY	hsa05222:Small cell lung cancer	6	COL4A4, CCNE2, COL4A3, CCNE1, COL4A6, TRAF4	0.0488

## Sheet: low-down
Category	Term	Count	Genes	FDR
GOTERM_BP_DIRECT	GO:0045944~positive regulation of transcription from RNA polymerase II promoter	89	MEF2C, PPARA, THRB, ELF3, EZH1, ARNT2, MITF, PPARG, TP63, FOXO1, ZEB2, CXCL10, FOS, S1PR1, FLI1, OSR1, MYOCD, SERPINE1, HEY2, YAP1, SOX17, RARB, ALX4, MYB, FGF2, EGR1, EGFR, PID1, EGR2, MLXIPL, LEF1, NCOA7, DLL1, SIX4, FOSB, PPARGC1A, PROX1, PPARGC1B, ADRB2, JUN, ZFPM2, FOXC1, FOXM1, NFIX, NR3C1, IL33, SOX6, MEIS1, TCF7L2, LIF, PLAGL1, MEIS2, HAND2, HOXA5, BCL11A, HOXA7, PKD2, HOXA10, NFAT5, ETV1…	2e-15
GOTERM_BP_DIRECT	GO:0045893~positive regulation of transcription, DNA-templated	50	MEF2C, PPARA, FGF7, ELF3, MITF, ARNT2, PPARG, FOXO1, TP63, LGR4, CCNE1, FOS, MYOCD, MDFIC, ATOH8, SOX17, PLCB1, MYB, FGF2, EGR1, EGR2, MLXIPL, LEF1, SIX4, MECOM, PROX1, PPARGC1A, FOXN3, CD80, JUN, FOXC1, HAS3, FOXM1, HAND2, RUNX2, ZNF423, KLF5, KLF6, BMP2, IGF1, BRCA2, CREB5, FZD4, FZD7, CDKN1C, SFRP1, ETS2, PTCH1, IRF4, KLF4	3.38e-09
GOTERM_BP_DIRECT	GO:0000122~negative regulation of transcription from RNA polymerase II promoter	60	MEF2C, PPARA, BACH2, THRB, FGF9, SNCA, PPARG, MITF, TP63, FOXO1, ZEB2, CBX7, EDNRB, CRY2, OSR1, MYOCD, HEY2, SOX17, RARB, BHLHE41, MYB, EGR1, SATB1, ZBTB20, ARID5B, MLXIPL, LEF1, TLE4, FOSB, PROX1, PKIA, ZFPM2, CAV1, FOXM1, NFIX, SOX6, TCF7L2, MEIS2, BCL11A, HOXA7, PER2, BCL6, KLF5, MAF, TXNIP, BMP2, KLF10, KLF11, NR4A3, PARK2, FOXP2, CDKN1C, ATF3, ETS2, PTCH1, ID4, PARP1, KLF4, BMP6, NFIB	1.66e-08
GOTERM_BP_DIRECT	GO:0006366~transcription from RNA polymerase II promoter	48	MEF2C, BACH2, ELF3, FOXM1, ARNT2, MITF, SOX5, TP63, NFIX, NR3C1, MEIS1, PLAGL1, FOS, MEIS2, FLI1, MYOCD, HAND2, HOXA5, HOXA7, NFAT5, HOXA10, ETV1, ALX4, MYB, RUNX2, ETV5, KLF5, EGR1, MAF, EGR2, EPAS1, KLF11, LEF1, CREB5, FOSB, SIX4, ATF3, CSRNP3, EBF3, EBF2, JUN, CSRNP1, EBF1, FOXC1, IRF4, PARP1, KLF4, NFIB	2.83e-08
GOTERM_BP_DIRECT	GO:0043065~positive regulation of apoptotic process	31	ZAK, PTGS2, SAV1, SNCA, FOXO1, PMAIP1, LPAR1, ITSN1, ALDH1A2, MAP3K5, HOXA5, CNR1, ALDH1A3, BCL6, RARB, ANO6, LTA, FGD4, TXNIP, ARHGEF4, BMP2, KLF11, SLIT2, SFRP1, DUSP1, ADM, CSRNP3, RPS6KA2, DUSP6, KALRN, BARD1	4.31e-06
GOTERM_BP_DIRECT	GO:0045892~negative regulation of transcription, DNA-templated	40	ELF3, FOXM1, PPARG, TP63, FOXO1, TCF7L2, LGR4, CRY2, MDFIC, HEY2, HOXA7, PER2, BCL6, ATOH8, MYB, PLCB1, BHLHE41, RUNX2, ZNF423, BMP2, ARID5B, KLF10, KLF11, MLXIPL, RUNX1T1, LEF1, SIX4, MECOM, PROX1, PPARGC1B, FOXN3, FOXP2, PPM1F, CDKN1C, DKK3, SFRP1, JUN, ZFPM2, ID4, KLF4	4.28e-05
GOTERM_BP_DIRECT	GO:0001570~vasculogenesis	12	CAV1, ADM, MYOCD, HEY2, TGFBR2, TIPARP, QKI, ZFPM2, SOX17, TMEM100, YAP1, FZD4	5.53e-05
GOTERM_BP_DIRECT	GO:0007165~signal transduction	71	DLC1, NRP1, FGF7, FGF9, PPARG, PDE3B, KCNIP2, SKAP2, IL17RD, CXCL10, STAC, PKN3, ANK2, STARD8, ARHGAP11B, RARB, PLCB1, FGF2, AKT3, LTA, EGFR, IRS2, PTPRM, GEM, ARHGAP24, ARRDC3, ARHGAP31, GNAL, SH2D2A, HUNK, ADM, TNFRSF10D, PDE5A, AKAP5, CHL1, KALRN, INPP1, PLCXD3, GULP1, SAV1, PPP1R12B, NR3C2, NEDD9, NR3C1, KIT, FAM13A, SMOC1, BCL11A, ADRA2A, RTKN2, NFAT5, RASA3, PIK3R1, LY75, ERG, EPAS1, MET, A…	8.81e-05
GOTERM_BP_DIRECT	GO:0007155~cell adhesion	37	CTNNAL1, ATP1B2, FERMT1, NEDD9, ITGB3, CDH8, S1PR1, SRPX, FAT1, CNTNAP3, COL8A1, BOC, PRKCA, COL4A3, MAGI1, MPDZ, EFNB1, MFGE8, SIRPA, COL5A1, PCDH18, LAMA2, LAMA1, CDH13, EPHA4, RND3, LAMA4, LAMA3, PKP1, CNTN4, RELN, HAS3, LAMC1, ADAM12, PDZD2, DST, CHL1	9.79e-05
GOTERM_BP_DIRECT	GO:0030335~positive regulation of cell migration	21	PRKCA, EGFR, BMP2, IRS2, CSF1, SUN2, LEF1, IGF1, HGF, KIT, CDH13, S1PR1, SEMA6D, F3, RRAS2, ADRA2A, SEMA3C, PDGFD, MYLK, PIK3R1, ATP8A1	0.000127
GOTERM_BP_DIRECT	GO:0001525~angiogenesis	23	KLF5, PRKCA, CAV1, NRP1, EPAS1, PTGS2, FGF9, PDE3B, MFGE8, ARHGAP24, MEIS1, NOV, SH2D2A, S1PR1, HOXA3, HAND2, JUN, HOXA7, SERPINE1, ANGPT1, SOX17, TMEM100, COL8A1	0.000215
GOTERM_BP_DIRECT	GO:0008284~positive regulation of cell proliferation	36	FGF7, FGF9, CSF1, FOXM1, ARNT2, KIT, CXCL10, LIF, ALDH1A2, EDNRB, HOXA3, MYOCD, ADRA2A, YAP1, PDGFD, RARB, RUNX2, FGF2, KLF5, EGFR, IRS2, TGFBR2, MLXIPL, LIFR, LEF1, IGF1, DLL1, HGF, PROX1, ATF3, SFRP1, ADM, CCND2, ID4, GRK5, MAB21L1	0.000332
GOTERM_BP_DIRECT	GO:0001938~positive regulation of endothelial cell proliferation	12	PRKCA, CDH13, CAV2, BMP2, PPP1R16B, NRP1, F3, JUN, ITGB3, FGF2, PROX1, BMP6	0.000449
GOTERM_BP_DIRECT	GO:0009612~response to mechanical stimulus	11	TXNIP, MEIS2, PTGER4, JUN, TGFBR2, PPARG, RCAN1, PTCH1, FOSB, CLCN6, KALRN	0.000606
GOTERM_BP_DIRECT	GO:0048661~positive regulation of smooth muscle cell proliferation	11	EGFR, CDH13, S1PR1, PTGS2, JUN, TGFBR2, IGF1, PDGFD, NR4A3, FGF2, PPARGC1A	0.000705
GOTERM_BP_DIRECT	GO:0030198~extracellular matrix organization	20	RECK, COL4A4, COL4A3, MATN3, ELF3, ITGB3, COL5A1, LAMA2, CSGALNACT1, NPHP3, LAMA1, FBLN1, LAMA4, LAMA3, SERPINB5, SERPINE1, LAMC1, FBN2, COL8A1, FGF2	0.00106
GOTERM_BP_DIRECT	GO:0007517~muscle organ development	13	MEF2C, POU6F1, FHL1, UTRN, IGF1, SOX6, CXCL10, LAMA2, BVES, DMD, ETV1, SGCE, ALX4	0.00108
GOTERM_BP_DIRECT	GO:0030326~embryonic limb morphogenesis	9	FRAS1, FGF9, CYP26B1, HOXA10, DYNC2H1, TP63, LEF1, PTCH1, FBN2	0.00109
GOTERM_BP_DIRECT	GO:0060021~palate development	12	MEF2C, FRAS1, OSR1, HAND2, CSRNP1, ARID5B, TGFBR2, TIPARP, TGFBR3, LEF1, PKDCC, ALX4	0.00113
GOTERM_BP_DIRECT	GO:0007507~heart development	19	MEF2C, PPARA, POU6F1, BMP2, MICAL2, PPARG, TGFBR2, BICC1, BVES, OSR1, ADM, HAND2, RPS6KA2, OXCT1, CC2D2A, PKD2, FOXC1, ADAM19, PCSK5	0.00137
GOTERM_BP_DIRECT	GO:0035556~intracellular signal transduction	31	ZAK, PLEK2, KIT, ITSN1, PLCL2, PKN3, STAC, GUCY1A3, PLCB1, SIK2, AKT3, DCLK1, PRKCA, ARHGEF4, SGK1, SOCS2, MLXIPL, DCDC2, CCDC68, HUNK, RPS6KA3, TNS1, CD80, DUSP1, RPS6KA2, ASB1, TGFBR3, AKAP7, UNC13C, UNC13A, KALRN	0.00154
GOTERM_BP_DIRECT	GO:0001501~skeletal system development	16	ALPL, MATN3, BMP2, KLF10, TP63, IGF1, PKDCC, NPR3, CDKN1C, RPS6KA3, ETS2, HOXA10, FOXC1, ALX4, TLL1, BMP6	0.00161
GOTERM_BP_DIRECT	GO:0007420~brain development	19	POU6F1, IRS2, EGR2, ARNT2, TGFBR2, BRCA2, AFF2, DPYSL2, PROX1, PCDH18, CTTNBP2, S1PR1, OXCT1, PHGDH, RELN, CNTN4, FOXC1, PTCH1, PLCB1	0.00222
GOTERM_BP_DIRECT	GO:0010628~positive regulation of gene expression	23	MEF2C, PID1, BMP2, CAV1, FGF9, CSF1, MITF, LEF1, PARK2, KIT, PPM1F, SPRY2, ALDH1A2, FBLN1, LAMP3, OSR1, ANK2, HAND2, RPS6KA2, CYP26B1, QKI, EDA, KLF4	0.00248
GOTERM_BP_DIRECT	GO:0007411~axon guidance	17	NRP1, EFNB3, KIF5A, EFNB1, NTN4, NR4A3, DPYSL2, SLIT2, LAMA2, ETV1, SPTBN1, SEMA3C, RELN, CNTN4, EFNA5, BOC, CHL1	0.00259
GOTERM_BP_DIRECT	GO:0010613~positive regulation of cardiac muscle hypertrophy	6	PRKCA, HAND2, PDE5A, IGF1, NR4A3, PARP1	0.00293
GOTERM_BP_DIRECT	GO:0070373~negative regulation of ERK1 and ERK2 cascade	10	LIF, SPRY2, FBLN1, ATF3, DUSP1, DMD, ERRFI1, TIMP3, KLF4, DUSP6	0.00303
GOTERM_BP_DIRECT	GO:0010595~positive regulation of endothelial cell migration	9	PRKCA, SASH1, NRP1, ANGPT1, ATOH8, ITGB3, FGF2, PROX1, ANXA3	0.00308
GOTERM_BP_DIRECT	GO:0030501~positive regulation of bone mineralization	8	MEF2C, BMP2, ADRB2, OSR1, PKDCC, FBN2, ANO6, BMP6	0.00317
GOTERM_BP_DIRECT	GO:0045444~fat cell differentiation	11	PID1, EGR2, LRRC8C, ARID5B, FOXO1, ID4, NR4A3, GRK5, PLCB1, TCF7L2, KLF4	0.00386
GOTERM_BP_DIRECT	GO:0045669~positive regulation of osteoblast differentiation	10	MEF2C, BMP2, TP63, IGF1, ID4, HGF, FBN2, RUNX2, FGF2, BMP6	0.00395
GOTERM_BP_DIRECT	GO:0001933~negative regulation of protein phosphorylation	10	PID1, FBLN1, KIRREL, SNCA, ANGPT1, PARK2, FAM129A, PRNP, PPARGC1A, SLIT2	0.0045
GOTERM_BP_DIRECT	GO:0032869~cellular response to insulin stimulus	11	IRS2, KAT2B, PPARG, TBC1D4, PDE3B, FOXO1, CPEB1, VAMP2, PARP1, ERRFI1, PIK3R1	0.00602
GOTERM_BP_DIRECT	GO:0008285~negative regulation of cell proliferation	29	DLC1, RARRES1, PTGS2, SKAP2, MXI1, LIF, ALDH1A2, SPRY2, MYOCD, PKD2, BCL6, RARB, FGF2, COL4A3, BMP2, KAT2B, KLF10, KLF11, PTPN14, ZNF503, DLL1, PROX1, CDH13, ADM, SFRP1, RPS6KA2, JUN, ADAMTS1, KLF4	0.00612
GOTERM_BP_DIRECT	GO:0042493~response to drug	24	TXNIP, PTPRM, PTGS2, EMX2, SNCA, PPARG, TGFBR2, ANXA1, FOSB, ABCA1, ACACB, DPYSL2, CPS1, PPARGC1A, CBX7, FOS, SFRP1, JUN, OXCT1, SEMA3C, PTCH1, CAT, LTA, DUSP6	0.008
GOTERM_BP_DIRECT	GO:0007399~nervous system development	23	MEF2C, EFNB3, MAP1B, ZEB2, DPYSL2, ST8SIA2, NRN1, PCDH18, ITM2A, CSGALNACT1, FOS, EDNRB, NAV2, TMOD2, MPPED2, CNTN4, EFNA5, ATOH8, FGF2, CRIM1, DCLK1, KALRN, ZNF423	0.00883
GOTERM_BP_DIRECT	GO:0007010~cytoskeleton organization	16	ABLIM1, FMNL2, TUBB2B, ZAK, WASF3, MICAL2, MICAL3, NEDD9, DPYSL2, ANK2, DMD, SPTBN1, SH3D19, ADD3, DST, FGD4	0.00948
GOTERM_BP_DIRECT	GO:0050731~positive regulation of peptidyl-tyrosine phosphorylation	11	LIF, NRP1, FGF7, CD80, ENPP2, IGF1, ANGPT1, RELN, EFNA5, HGF, ITGB3	0.01
GOTERM_BP_DIRECT	GO:0042475~odontogenesis of dentin-containing tooth	9	BMP2, ADM, HAND2, SOSTDC1, TP63, LEF1, FOXC1, EDA, RUNX2	0.0109
GOTERM_BP_DIRECT	GO:0030032~lamellipodium assembly	7	ABLIM1, ARHGEF4, CDH13, S1PR1, WASF3, KIT, FGD4	0.0111
GOTERM_BP_DIRECT	GO:0032496~response to lipopolysaccharide	16	ALPL, PELI1, PTGS2, PTGER4, SNCA, TAC1, CPS1, CXCL10, FOS, RPS6KA3, RELT, ADM, TNFRSF10D, JUN, CNR1, LTA	0.0115
GOTERM_BP_DIRECT	GO:0071300~cellular response to retinoic acid	10	MEF2C, ALDH1A2, OSR1, CYP26B1, PPARG, YAP1, ABCA1, FZD4, FZD7, KLF4	0.0127
GOTERM_BP_DIRECT	GO:0046321~positive regulation of fatty acid oxidation	4	PPARA, PPARG, NR4A3, PPARGC1A	0.0141
GOTERM_BP_DIRECT	GO:0045995~regulation of embryonic development	5	LAMA2, LAMA1, LAMA4, LAMA3, SOX17	0.0147
GOTERM_BP_DIRECT	GO:0060045~positive regulation of cardiac muscle cell proliferation	6	MEF2C, FGF9, HEY2, TGFBR3, ZFPM2, FGF2	0.0148
GOTERM_BP_DIRECT	GO:0032870~cellular response to hormone stimulus	8	FOS, DUSP1, SOCS2, JUN, ADRA2A, FOSB, SIK2, SLIT2	0.0157
GOTERM_BP_DIRECT	GO:0002931~response to ischemia	7	MEF2C, EGR1, MAP3K5, CAV1, BVES, PER2, PPARGC1A	0.0157
GOTERM_BP_DIRECT	GO:0030097~hemopoiesis	9	ZFP36L2, CSF1, TIPARP, RTKN2, BRCA2, ANGPT1, DLL1, KIT, RUNX2	0.0175
GOTERM_BP_DIRECT	GO:0050679~positive regulation of epithelial cell proliferation	9	EGFR, FGF7, OSR1, SFRP1, FGF9, IGF1, NR4A3, LAMC1, BMP6	0.0195
GOTERM_BP_DIRECT	GO:0007623~circadian rhythm	10	EGFR, CRY2, KLF9, JUN, KLF10, SERPINE1, PER2, ID4, PROX1, PPARGC1A	0.021
GOTERM_BP_DIRECT	GO:0042594~response to starvation	7	ADM, OXCT1, PDK4, PPARG, FSTL1, CPS1, PPARGC1A	0.0217
GOTERM_BP_DIRECT	GO:0050918~positive chemotaxis	7	NRP1, FGF7, LGALS3, MET, ANGPT1, HGF, FGF2	0.0217
GOTERM_BP_DIRECT	GO:0030509~BMP signaling pathway	10	EGR1, BMP2, SMAD9, TGFBR3, LEF1, FSTL1, TMEM100, RUNX2, GREM2, BMP6	0.0231
GOTERM_BP_DIRECT	GO:1901385~regulation of voltage-gated calcium channel activity	4	STAC, DMD, CACNB4, AHNAK	0.024
GOTERM_BP_DIRECT	GO:0009409~response to cold	7	CDH8, FOS, ADRB2, ADM, PPARG, PPARGC1A, CXCL10	0.0252
GOTERM_BP_DIRECT	GO:0071560~cellular response to transforming growth factor beta stimulus	8	MEF2C, ZFP36L2, CAV1, SFRP1, SOX5, SOX6, PDGFD, PPARGC1A	0.0263
GOTERM_BP_DIRECT	GO:0014066~regulation of phosphatidylinositol 3-kinase signaling	10	EGFR, IRS2, PPP1R16B, FGF7, CD80, FGF9, PIP5K1B, KIT, FGF2, PIK3R1	0.0277
GOTERM_BP_DIRECT	GO:0046854~phosphatidylinositol phosphorylation	11	INPP1, EGFR, IRS2, FGF7, CD80, FGF9, PIP5K1B, KIT, FGF2, PIK3R1, FAM126A	0.0289
GOTERM_BP_DIRECT	GO:0007519~skeletal muscle tissue development	8	MEF2C, CAV1, BVES, DMD, CFL2, RCAN1, SIX4, FOXP2	0.0332
GOTERM_BP_DIRECT	GO:0001657~ureteric bud development	7	SMAD9, OSR1, SFRP1, FOXC1, CAT, RARB, SLIT2	0.0336
GOTERM_BP_DIRECT	GO:0001568~blood vessel development	7	MEF2C, ALDH1A2, LAMA4, TGFBR2, FOXO1, TCF7L2, COL5A1	0.0336
GOTERM_BP_DIRECT	GO:0048566~embryonic digestive tract development	5	ALDH1A2, FGF9, PKDCC, RARB, PCSK5	0.0342
GOTERM_BP_DIRECT	GO:0043410~positive regulation of MAPK cascade	10	LIF, CAV2, BMP2, ADRB2, RELT, FGF9, IGF1, PELI2, LPAR1, KIT	0.036
GOTERM_BP_DIRECT	GO:0002062~chondrocyte differentiation	7	MEF2C, NOV, BMP2, OSR1, FGF9, RUNX2, NFIB	0.0384
GOTERM_BP_DIRECT	GO:0016055~Wnt signaling pathway	16	DIXDC1, FERMT2, TLE4, LEF1, WLS, APCDD1, AMOTL1, FZD4, TCF7L2, CCNE1, NPHP3, DKK3, CPE, SOSTDC1, GRK5, DST	0.0424
GOTERM_BP_DIRECT	GO:0009749~response to glucose	9	TXNIP, EGR1, COL4A3, IRS2, TGFBR2, VAMP2, GPAM, TCF7L2, ACVR1C	0.0437
KEGG_PATHWAY	hsa05200:Pathways in cancer	43	FGF7, PTGS2, FGF9, PPARG, ARNT2, MITF, FOXO1, KIT, LPAR1, TCF7L2, CCNE1, FOS, EDNRB, CXCR4, RARB, PLCB1, FGF2, AKT3, PIK3R1, PRKCA, EGFR, COL4A4, COL4A3, BMP2, PTGER4, EPAS1, MET, TGFBR2, RUNX1T1, BRCA2, IGF1, LEF1, HGF, MECOM, FZD4, FZD7, LAMA2, LAMA1, LAMA4, LAMA3, JUN, PTCH1, LAMC1	2.01e-08
KEGG_PATHWAY	hsa04510:Focal adhesion	25	CAV2, CAV1, PPP1R12B, ITGB3, PDGFD, PIK3R1, AKT3, EGFR, PRKCA, COL4A4, COL4A3, MET, IGF1, HGF, COL5A1, LAMA2, LAMA1, LAMA4, LAMA3, CCND2, JUN, RELN, LAMC1, COL24A1, MYLK	1.82e-05
KEGG_PATHWAY	hsa04151:PI3K-Akt signaling pathway	33	FGF7, FGF9, CSF1, ITGB3, KIT, LPAR1, CCNE1, PKN3, ANGPT1, PDGFD, MYB, FGF2, AKT3, PIK3R1, PRKCA, EGFR, COL4A4, COL4A3, SGK1, MET, IGF1, CREB5, HGF, COL5A1, LAMA2, LAMA1, LAMA4, LAMA3, CCND2, EFNA5, RELN, LAMC1, COL24A1	5.2e-05
KEGG_PATHWAY	hsa05202:Transcriptional misregulation in cancer	20	MAF, MEF2C, ERG, ARNT2, MET, PPARG, TGFBR2, RUNX1T1, IGF1, FOXO1, TSPAN7, SIX4, NR4A3, MEIS1, FLI1, CCND2, ETV1, BCL6, ETV5, RUNX2	0.000362
KEGG_PATHWAY	hsa05146:Amoebiasis	14	COL4A4, PRKCA, COL4A3, IL1R1, COL5A1, LAMA2, GNAL, LAMA1, LAMA4, LAMA3, LAMC1, COL24A1, PLCB1, PIK3R1	0.00302
KEGG_PATHWAY	hsa05218:Melanoma	11	EGFR, FGF7, FGF9, MITF, MET, IGF1, PDGFD, HGF, FGF2, AKT3, PIK3R1	0.00519
KEGG_PATHWAY	hsa05222:Small cell lung cancer	12	LAMA2, COL4A4, COL4A3, CCNE1, LAMA1, LAMA4, LAMA3, PTGS2, RARB, LAMC1, AKT3, PIK3R1	0.0057
KEGG_PATHWAY	hsa04015:Rap1 signaling pathway	20	PRKCA, EGFR, FGF7, MAGI1, FGF9, CSF1, MET, IGF1, LPAR1, KIT, HGF, ITGB3, CNR1, EFNA5, ANGPT1, PDGFD, PLCB1, FGF2, PIK3R1, AKT3	0.00703
KEGG_PATHWAY	hsa05205:Proteoglycans in cancer	19	PRKCA, EGFR, CAV2, CAV1, PPP1R12B, MET, IGF1, HGF, ITGB3, FZD4, TIMP3, ITPR1, FZD7, ANK2, RRAS2, PTCH1, FGF2, AKT3, PIK3R1	0.0104
KEGG_PATHWAY	hsa04931:Insulin resistance	13	PPARA, IRS2, MLXIPL, FOXO1, CREB5, ACACB, PPARGC1A, PPARGC1B, RPS6KA3, RPS6KA2, TBC1D4, AKT3, PIK3R1	0.0128
KEGG_PATHWAY	hsa04014:Ras signaling pathway	20	PRKCA, EGFR, PLD1, FGF7, FGF9, CSF1, MET, IGF1, KIT, HGF, RGL1, ETS2, RRAS2, EFNA5, ANGPT1, PDGFD, RASA3, FGF2, PIK3R1, AKT3	0.0171
KEGG_PATHWAY	hsa04360:Axon guidance	14	ABLIM1, EPHA4, NRP1, SEMA6D, EFNB3, CXCR4, CFL2, EFNB1, MET, NTN4, SEMA3C, EFNA5, DPYSL2, SLIT2	0.0172
KEGG_PATHWAY	hsa04512:ECM-receptor interaction	11	LAMA2, COL4A4, COL4A3, LAMA1, LAMA4, LAMA3, RELN, LAMC1, ITGB3, COL24A1, COL5A1	0.0257
KEGG_PATHWAY	hsa04668:TNF signaling pathway	12	LIF, CASP10, FOS, MAP3K5, PTGS2, CSF1, JUN, CREB5, AKT3, PIK3R1, LTA, CXCL10	0.0354
KEGG_PATHWAY	hsa04550:Signaling pathways regulating pluripotency of stem cells	14	BMP2, SMAD9, LIFR, IGF1, FZD4, MEIS1, FZD7, ACVR1C, LIF, ID4, FGF2, AKT3, PIK3R1, KLF4	0.0408
KEGG_PATHWAY	hsa04921:Oxytocin signaling pathway	15	PRKCA, EGFR, MEF2C, PTGS2, PPP1R12B, RCAN1, CACNB4, KCNJ2, ITPR1, FOS, JUN, GUCY1A3, PLCB1, MYLK, PIK3R1	0.0442
KEGG_PATHWAY	hsa04060:Cytokine-cytokine receptor interaction	19	EGFR, IL1R1, CSF1, MET, TGFBR2, LIFR, EDA2R, KIT, HGF, IL11RA, CXCL10, LIF, TSLP, TNFSF11, CXCL14, RELT, CXCR4, EDA, LTA	0.0489

## Sheet: Hallmarks
GO Terms Mapping to the Hallmarks of Cancer
high-up
Self Sufficiency in Growth Signals
GO:0008284	positive regulation of cell proliferation
GO:0050679	positive regulation of epithelial cell proliferation
Evading Apoptosis
GO:0043066	negative regulation of apoptotic process
Sustained Angiogenesis
GO:0001525	angiogenesis
Tissue Invasion and Metastasis
GO:0030335	positive regulation of cell migration
GO:0042060	wound healing
high-down
Self Sufficiency in Growth Signals
GO:0001938	positive regulation of endothelial cell proliferation
GO:0002053	positive regulation of mesenchymal cell proliferation
GO:0007165	signal transduction
GO:0008283	cell proliferation
GO:0008284	positive regulation of cell proliferation
GO:0035556	intracellular signal transduction
GO:0050679	positive regulation of epithelial cell proliferation
Insensitivity to Antigrowth Signals
GO:0007165	signal transduction
GO:0008283	cell proliferation
GO:0008285	negative regulation of cell proliferation
GO:0035556	intracellular signal transduction
GO:0007050	cell cycle arrest
Sustained Angiogenesis
GO:0001525	angiogenesis
GO:0001570	vasculogenesis
Tissue Invasion and Metastasis
GO:0007155	cell adhesion
GO:0030335	positive regulation of cell migration
GO:0090303	positive regulation of wound healing
low-up
Self Sufficiency in Growth Signals
GO:0008283	cell proliferation
GO:0051726	regulation of cell cycle
Insensitivity to Antigrowth Signals
GO:0008283	cell proliferation
GO:0051726	regulation of cell cycle
Genome Instability and Mutation
GO:0006270	DNA replication initiation
GO:0051983	regulation of chromosome segregation
low-down
Self Sufficiency in Growth Signals
GO:0008284	positive regulation of cell proliferation
GO:0050679	positive regulation of epithelial cell proliferation
GO:0007165	signal transduction
GO:0035556	intracellular signal transduction
Insensitivity to Antigrowth Signals
GO:0007165	signal transduction
GO:0008285	negative regulation of cell proliferation
GO:0035556	intracellular signal transduction
Sustained Angiogenesis
GO:0001525	angiogenesis
GO:0001568	blood vessel development
GO:0001570	vasculogenesis
Tissue Invasion and Metastasis
GO:0007155	cell adhesion
GO:0010595	positive regulation of endothelial cell migration
GO:0030335	positive regulation of cell migration
