# Supplementary material for: The landscape of DNA methylation-mediated regulation of long non-coding RNAs in breast cancer
Source: Oncotarget. 2017 May 8;8(31):51134–50. doi: 10.18632/oncotarget.17705 (PMC5584237; doi:10.18632/oncotarget.17705)
Supplement: Supplementary file 4 [file oncotarget-08-51134-s004.xlsx]

## Sheet: high-up group
disease	miRNA	hmdd	intersection	p-value
Cataract	101	1	1	0.17474
Cocaine-Related Disorders	101	7	2	0.353022
Endometriosis	101	70	15	0.219718
Myocardial Ischemia	101	7	2	0.353022
Kidney Neoplasms	101	7	1	0.741319
Inflammation	101	31	10	0.0296256
Salivary Gland Neoplasms	101	24	3	0.822046
Dementia	101	3	2	0.0804427
Carcinoma, Squamous Cell	101	93	22	0.0619778
Stomach Diseases	101	2	1	0.319197
Head and Neck Neoplasms	101	78	19	0.0628238
Precursor T-Cell Lymphoblastic Leukemia-Lymphoma	101	1	1	0.17474
Pre-Eclampsia	101	36	7	0.445107
Endothelium, Vascular	101	1	1	0.17474
Reperfusion Injury	101	14	5	0.0791989
RNA Virus Infections	101	1	1	0.17474
Osteosarcoma	101	50	10	0.371116
Obesity	101	9	4	0.0545257
HIV-1	101	4	1	0.537189
Demyelinating Diseases	101	3	2	0.0804427
Cystitis, Interstitial	101	12	1	0.902629
Biliary Tract Neoplasms	101	15	2	0.7696
Laryngeal Neoplasms	101	29	5	0.593585
Lung Neoplasms	101	157	36	0.025218
Burkitt Lymphoma	101	10	5	0.0179094
Diabetes Mellitus, Type 2	101	19	4	0.43116
Myocarditis	101	2	2	0.0302843
Hematologic Neoplasms	101	9	3	0.196258
Lymphoma	101	56	11	0.384185
Neoplasms	101	131	30	0.0442824
Mesothelioma	101	35	9	0.137755
Muscular Dystrophy, Duchenne	101	14	1	0.934305
Spinal Cord Injuries	101	8	1	0.787075
Diabetes Complications	101	1	1	0.17474
Endomyocardial Fibrosis	101	5	2	0.211448
Inflammatory Bowel Diseases	101	7	2	0.353022
Leiomyoma	101	9	5	0.0103845
Alzheimer Disease	101	30	6	0.430526
Amyloidosis	101	4	1	0.537189
Hamartoma Syndrome, Multiple	101	2	1	0.319197
HBV Infection	101	7	1	0.741319
Cerebral Hemorrhage	101	5	2	0.211448
Mouth Neoplasms	101	28	2	0.970853
Polycythemia Vera	101	11	4	0.107854
Fatty Liver	101	7	2	0.353022
Pancreatic Neoplasms	101	117	24	0.20092
Behcet Syndrome	101	2	1	0.319197
Polycystic Kidney Diseases	101	8	5	0.00535549
Heart Failure	101	137	29	0.121
Leukemia, Myeloid, Acute	101	76	23	0.00228443
Neurodegenerative Diseases	101	7	2	0.353022
Hepatoblastoma	101	7	3	0.106224
Carcinoma, Basal Cell	101	32	6	0.498576
Cholesteatoma	101	5	1	0.618625
Myocytes, Cardiac	101	13	1	0.920004
Crohn Disease	101	20	3	0.709369
Rhinitis, Allergic, Perennial	101	9	2	0.485245
Anus Neoplasms	101	1	1	0.17474
Precursor Cell Lymphoblastic Leukemia-Lymphoma	101	24	6	0.228403
Esophageal Neoplasms	101	83	17	0.261698
Arthritis, Rheumatoid	101	20	8	0.0133199
Rhabdomyosarcoma	101	10	2	0.544921
Marek Disease	101	4	3	0.0181591
Kidney Failure, Chronic	101	6	2	0.282509
Myocardial Infarction	101	36	12	0.0131406
Hyperlipidemias	101	2	1	0.319197
Carotid Artery Diseases	101	2	2	0.0302843
Sarcoma, Synovial	101	3	2	0.0804427
Liver Diseases	101	5	1	0.618625
Stomach Neoplasms	101	5	1	0.618625
Autistic Disorder	101	38	10	0.106365
Wounds and Injuries	101	7	1	0.741319
Myositis Ossificans	101	1	1	0.17474
Diabetes Mellitus	101	9	3	0.196258
Lung Diseases, Interstitial	101	11	4	0.107854
Renal Insufficiency	101	1	1	0.17474
Distal Myopathies	101	5	1	0.618625
Vascular Diseases	101	10	3	0.246539
Liver Diseases, Alcoholic	101	1	1	0.17474
Alopecia	101	5	2	0.211448
Retinoblastoma	101	44	11	0.124615
Hepatitis, Chronic	101	13	2	0.694124
Kidney Diseases	101	7	1	0.741319
Precursor B-Cell Lymphoblastic Leukemia-Lymphoma	101	7	1	0.741319
Leukemia, B-Cell	101	12	5	0.0419357
Graft vs Host Disease	101	1	1	0.17474
Carcinoma	101	47	9	0.439892
Colitis	101	1	1	0.17474
Panic Disorder	101	4	3	0.0181591
Barrett Esophagus	101	20	3	0.709369
Prostatic Neoplasms	101	134	30	0.059366
SARS Virus	101	3	2	0.0804427
Retinal Neovascularization	101	7	4	0.0201314
Infertility, Male	101	19	1	0.975602
Leukemia, Lymphocytic, Chronic, B-Cell	101	49	16	0.00515955
Myotonic Dystrophy	101	24	3	0.822046
Leukemia, Myelogenous, Chronic, BCR-ABL Positive	101	14	3	0.454252
Adenocarcinoma	101	55	12	0.23525
Brain Injuries	101	2	1	0.319197
HEV	101	2	2	0.0302843
Lymphoma, Extranodal NK-T-Cell	101	2	1	0.319197
ACTH-Secreting Pituitary Adenoma	101	11	2	0.599671
Toxoplasma	101	7	4	0.0201314
Atrial Fibrillation	101	20	4	0.473737
Adenoviridae Infections	101	73	9	0.924487
Sarcoma, Kaposi	101	19	9	0.00215279
Psychotic Disorders	101	2	1	0.319197
Carcinoma, Non-Small-Cell Lung	101	113	28	0.0183904
Amyotrophic Lateral Sclerosis	101	1	1	0.17474
Sarcoma, Ewing	101	10	2	0.544921
Uterine Cervical Neoplasms	101	60	12	0.347849
Atherosclerosis	101	25	6	0.260262
Antiphospholipid Syndrome	101	2	1	0.319197
Hodgkin Disease	101	28	6	0.361389
Colonic Neoplasms	101	90	25	0.00546219
Intervertebral Disk	101	1	1	0.17474
Lymphoma, Large B-Cell, Diffuse	101	8	3	0.149014
Carcinoma, Renal Cell	101	133	20	0.834668
Patau Syndrome	101	3	1	0.438574
Muscular Dystrophy, Facioscapulohumeral	101	6	4	0.00996017
Hepatitis B	101	34	8	0.227539
Muscular Disorders, Atrophic	101	51	17	0.00302183
Glomerulonephritis, IGA	101	6	2	0.282509
Medulloblastoma	101	76	10	0.892794
Hemangiosarcoma	101	6	3	0.0693272
Angina, Unstable	101	1	1	0.17474
Gastrointestinal Neoplasms	101	32	8	0.17785
Fanconi Anemia	101	1	1	0.17474
Synapses	101	1	1	0.17474
Lupus Vulgaris	101	61	8	0.872267
Stomach Neoplasms	101	205	39	0.268462
Cardiomegaly	101	9	1	0.824804
Child Development Disorders, Pervasive	101	4	1	0.537189
Coronary Artery Disease	101	20	5	0.260851
Glioma	101	86	19	0.143073
Carcinoma, Endometrioid	101	3	2	0.0804427
Pituitary Neoplasms	101	16	8	0.00253198
Digestive System Neoplasms	101	11	6	0.00540319
Tuberculosis, Pulmonary	101	32	5	0.686615
Nasopharyngeal Neoplasms	101	44	14	0.0116267
Hypertension	101	22	8	0.0248248
Pulmonary Disease, Chronic Obstructive	101	17	3	0.594361
Prolactinoma	101	16	2	0.800944
Breast Neoplasms	101	243	44	0.407549
Lymphoma, Large-Cell, Anaplastic	101	11	4	0.107854
Nevus, Pigmented	101	3	1	0.438574
Psoriasis	101	17	1	0.963698
Cerebral Infarction	101	8	1	0.787075
Heart Defects, Congenital	101	7	1	0.741319
Retinal Degeneration	101	9	1	0.824804
Keratoconus	101	1	1	0.17474
Hyperglycemia	101	1	1	0.17474
Eclampsia	101	5	3	0.0396437
Encephalomyelitis, Autoimmune, Experimental	101	1	1	0.17474
Arthritis, Psoriatic	101	2	1	0.319197
Cystic Fibrosis	101	1	1	0.17474
Gastritis, Atrophic	101	1	1	0.17474
Eosinophilic Esophagitis	101	29	7	0.228826
Anxiety Disorders	101	7	4	0.0201314
Myopia	101	1	1	0.17474
Hepatitis C	101	37	4	0.914955
Carcinoma, Hepatocellular	101	250	51	0.0663277
Lymphoma, Primary Effusion	101	14	9	0.000102217
Brain Neoplasms	101	10	3	0.246539
Glioblastoma	101	118	27	0.0576163
Aortic Valve Insufficiency	101	4	1	0.537189
Cardiomyopathies	101	6	1	0.685848
Liver Neoplasms	101	19	4	0.43116
Lymphoma, Non-Hodgkin	101	3	2	0.0804427
Arthritis	101	2	1	0.319197
Colitis, Ulcerative	101	8	2	0.421025
Lichen Planus, Oral	101	8	2	0.421025
Supranuclear Palsy, Progressive	101	1	1	0.17474
Carcinoma, Small Cell	101	13	2	0.694124
Ischemia	101	14	2	0.734103
Fibroblasts	101	1	1	0.17474
Osteoarthritis	101	8	2	0.421025
Liver Failure	101	7	2	0.353022
Myelodysplastic Syndromes	101	42	16	0.000774474
Down Syndrome	101	2	1	0.319197
Scleroderma, Systemic	101	15	1	0.946069
Urinary Bladder Neoplasms	101	106	15	0.87401
Hypertrophy	101	27	12	0.000755403
Leukemia	101	40	8	0.397972
PRRSV Infection	101	5	1	0.618625
Diabetes Mellitus, Type 1	101	1	1	0.17474
Leukemia, Promyelocytic, Acute	101	10	2	0.544921
Colon Neoplasms	101	4	2	0.142726
Lupus Erythematosus, Systemic	101	29	3	0.909131
Multiple Sclerosis	101	26	6	0.293244
Odontogenic Tumors	101	3	1	0.438574
Gastric Neoplasms	101	4	2	0.142726
Leukemia, Myeloid	101	16	6	0.0440665
Rectal Neoplasms	101	25	3	0.843682
Anemia, Sickle Cell	101	2	1	0.319197
Parkinson Disease	101	35	4	0.890435
Adrenal Cortex Neoplasms	101	8	2	0.421025
Lymphoproliferative Disorders	101	3	1	0.438574
Francisella	101	1	1	0.17474
Myeloproliferative Disorders	101	6	3	0.0693272
Ovary Syndrome	101	1	1	0.17474
Liver Cirrhosis, Biliary	101	1	1	0.17474
Lymphoma, Mantle-Cell	101	11	5	0.0283313
Huntington Disease	101	9	2	0.485245
Endometrial Neoplasms	101	62	11	0.534963
Waldenstrom Macroglobulinemia	101	9	4	0.0545257
Liver Cirrhosis	101	22	3	0.771231
Acute Coronary Syndrome	101	8	2	0.421025
Eye Abnormalities	101	1	1	0.17474
Schizophrenia	101	41	13	0.0155371
Lymphoma, B-Cell	101	34	10	0.0548691
Leukemia, Acute	101	1	1	0.17474
Influenza, Human	101	4	1	0.537189
Sepsis	101	16	2	0.800944
Gout	101	13	1	0.920004
Sezary Syndrome	101	4	1	0.537189
Myocardium	101	6	2	0.282509
Ependymoma	101	9	4	0.0545257
Cardiomyopathy, Hypertrophic	101	23	3	0.79795
Adrenocortical Carcinoma	101	62	16	0.0536838
Periodontitis	101	17	4	0.344051
Pregnancy, Ectopic	101	4	1	0.537189
Thyroid Neoplasms	101	56	9	0.673467
Papilary thyroid carcinoma	101	2	2	0.0302843
Abortion, Habitual	101	3	2	0.0804427
Melanoma	101	165	35	0.0859793
Colorectal Neoplasms	101	171	33	0.262772
Astrocytoma	101	22	5	0.335694
Cholangiocarcinoma	101	15	3	0.503375
Neuroblastoma	101	47	10	0.29386
Lymphoma, T-Cell	101	17	4	0.344051
Azoospermia	101	20	3	0.709369
Hemangioma	101	1	1	0.17474
Stroke	101	17	3	0.594361
Lung Diseases	101	1	1	0.17474
Cardiomyopathy, Dilated	101	6	3	0.0693272
Musculoskeletal Abnormalities	101	11	4	0.107854
Neoplasms, Squamous Cell	101	36	11	0.0340386
Muscular Dystrophies	101	10	2	0.544921
Leukemia-Lymphoma, Adult T-Cell	101	18	5	0.19101
Carcinoma, Neuroendocrine	101	2	1	0.319197
Multiple Myeloma	101	34	9	0.119241
HIV	101	11	5	0.0283313
Leukemia, lymphoblastic, Acute	101	1	1	0.17474
Ovarian Neoplasms	101	129	29	0.0608272
Adrenocortical Adenoma	101	8	2	0.421025
Mycosis Fungoides	101	10	3	0.246539
Atrophy	101	3	2	0.0804427
Colorectal Neoplasms, Hereditary Nonpolyposis	101	1	1	0.17474
Tongue Neoplasms	101	4	3	0.0181591
Hand, Foot and Mouth Disease	101	7	3	0.106224
Aortic Valve Stenosis	101	6	1	0.685848
Trophoblasts	101	7	2	0.353022
Periodontal Diseases	101	5	2	0.211448
Toxoplasmosis	101	8	6	0.000517461
Asthma	101	21	12	3.29028e-05
Liposarcoma	101	4	4	0.000887133

## Sheet: high-down group
disease	miRNA	hmdd	intersection	p-value
Lymphoma, B-Cell	51	34	5	0.17095
Kidney Diseases	51	7	2	0.120376
Aortic Aneurysm, Thoracic	51	15	2	0.387814
Schizophrenia	51	41	6	0.141576
Hepatitis, Chronic	51	13	1	0.703027
Retinoblastoma	51	44	6	0.181142
Liver Cirrhosis	51	22	2	0.594792
Leiomyosarcoma	51	1	1	0.0882353
Scleroderma, Localized	51	1	1	0.0882353
Alopecia	51	5	1	0.370953
Vascular Diseases	51	10	2	0.218046
Endometrial Neoplasms	51	62	4	0.823465
Lymphoma, Mantle-Cell	51	11	3	0.0643754
Diabetes Mellitus	51	9	1	0.567187
Lung Diseases, Interstitial	51	11	2	0.252196
Prostate Neoplasms	51	6	1	0.426942
Autistic Disorder	51	38	3	0.67219
Liver Diseases	51	5	1	0.370953
Ovary Syndrome	51	1	1	0.0882353
Myeloproliferative Disorders	51	6	2	0.0910113
Myocardial Infarction	51	36	6	0.0864127
Lymphoproliferative Disorders	51	3	1	0.242418
Pain	51	7	1	0.478036
Parkinson Disease	51	35	4	0.373246
Thyroid Neoplasms	51	56	3	0.894081
Periodontitis	51	17	2	0.452045
Pregnancy, Ectopic	51	4	1	0.309612
Adrenocortical Carcinoma	51	62	3	0.930759
Adenocarcinoma	51	55	8	0.0977944
Leukemia, Myelogenous, Chronic, BCR-ABL Positive	51	14	1	0.729833
Carcinoma, Ehrlich Tumor	51	7	1	0.478036
Ependymoma	51	9	3	0.0371888
Myotonic Dystrophy	51	24	1	0.896121
Infertility, Male	51	19	1	0.832099
Leukemia, Lymphocytic, Chronic, B-Cell	51	49	6	0.255726
Retinal Neovascularization	51	7	2	0.120376
Myocardium	51	6	1	0.426942
Irritable Bowel Syndrome	51	2	1	0.168825
Gout	51	13	5	0.00329267
SARS Virus	51	3	1	0.242418
Influenza, Human	51	4	2	0.0408356
Prostatic Neoplasms	51	134	14	0.274556
Sepsis	51	16	1	0.776524
HIV Infections	51	6	1	0.426942
Barrett Esophagus	51	20	2	0.54105
Acquired Immunodeficiency Syndrome	51	3	1	0.242418
Leukemia, B-Cell	51	12	3	0.0806068
Carcinoma	51	47	12	0.000306176
Precursor B-Cell Lymphoblastic Leukemia-Lymphoma	51	7	2	0.120376
Helplessness, Learned	51	8	1	0.524656
Carcinoma, Renal Cell	51	133	8	0.935061
Musculoskeletal Abnormalities	51	11	2	0.252196
Lymphoma, Large B-Cell, Diffuse	51	8	1	0.524656
Neoplasms, Squamous Cell	51	36	1	0.967796
Leukemia-Lymphoma, Adult T-Cell	51	18	3	0.206229
Colonic Neoplasms	51	90	9	0.396569
Hodgkin Disease	51	28	5	0.0903217
Lung Diseases	51	1	1	0.0882353
SIV Infection	51	1	1	0.0882353
Azoospermia	51	20	7	0.000876806
Antiphospholipid Syndrome	51	2	1	0.168825
Lymphoma, T-Cell	51	17	3	0.182703
Atherosclerosis	51	25	1	0.905684
Uterine Cervical Neoplasms	51	60	5	0.630802
Neuroblastoma	51	47	4	0.613577
Sarcoma, Ewing	51	10	2	0.218046
Biliary Atresia	51	2	1	0.168825
Schistosomiasis	51	1	1	0.0882353
Leukoplakia, Oral	51	1	1	0.0882353
Cholangiocarcinoma	51	15	1	0.754263
Astrocytoma	51	22	1	0.874057
Carcinoma, Non-Small-Cell Lung	51	113	15	0.0514457
Atrial Fibrillation	51	20	2	0.54105
Melanoma	51	165	18	0.169265
Adenoviridae Infections	51	73	5	0.800875
Colorectal Neoplasms	51	171	16	0.440402
Skin Neoplasms	51	4	4	5.4298e-05
Toxoplasma	51	7	3	0.0175999
Tuberculosis, Pulmonary	51	32	5	0.141416
Testicular Neoplasms	51	8	2	0.151695
Carcinoma, Embryonal	51	1	1	0.0882353
Asthma	51	21	1	0.861363
Glioma	51	86	17	0.000406036
Trophoblasts	51	7	1	0.478036
Periodontal Diseases	51	5	1	0.370953
Toxoplasmosis	51	8	6	8.69142e-06
Child Development Disorders, Pervasive	51	4	1	0.309612
Lupus Vulgaris	51	61	3	0.925567
Stomach Neoplasms	51	205	30	0.000314188
Gastrointestinal Neoplasms	51	32	2	0.795244
Angina, Unstable	51	1	1	0.0882353
Hemangiosarcoma	51	6	2	0.0910113
Medulloblastoma	51	76	12	0.0242449
Muscular Disorders, Atrophic	51	51	3	0.851591
Mycosis Fungoides	51	10	1	0.605981
Adrenocortical Adenoma	51	8	1	0.524656
Hepatitis B	51	34	5	0.17095
Ovarian Neoplasms	51	129	16	0.0768412
Multiple Myeloma	51	34	3	0.593684
HIV	51	11	2	0.252196
Meningioma	51	7	1	0.478036
Reperfusion Injury	51	14	2	0.354543
Leukemia, Myeloid, Chronic-Phase	51	5	1	0.370953
Eclampsia	51	5	1	0.370953
Retinal Degeneration	51	9	2	0.184411
Precursor T-Cell Lymphoblastic Leukemia-Lymphoma	51	1	1	0.0882353
Pre-Eclampsia	51	36	8	0.00924135
Head and Neck Neoplasms	51	78	10	0.13204
Stomach Diseases	51	2	1	0.168825
Psoriasis	51	17	3	0.182703
Carcinoma, Squamous Cell	51	93	10	0.293444
Salivary Gland Neoplasms	51	24	4	0.152608
Lymphoma, Large-Cell, Anaplastic	51	11	2	0.252196
Breast Neoplasms	51	243	28	0.0366397
Inflammation	51	31	1	0.947368
Hypertension	51	22	2	0.594792
Myocardial Ischemia	51	7	1	0.478036
Pulmonary Disease, Chronic Obstructive	51	17	1	0.796803
Endometriosis	51	70	12	0.0126694
Nasopharyngeal Neoplasms	51	44	4	0.55808
Diabetic Nephropathies	51	11	2	0.252196
Neoplasms	51	131	17	0.0455891
Liver Neoplasms	51	19	3	0.230426
Muscular Dystrophy, Duchenne	51	14	3	0.11771
Mesothelioma	51	35	7	0.0265953
Fibrosarcoma	51	2	2	0.00764604
Lymphoma	51	56	6	0.371562
Hematologic Neoplasms	51	9	2	0.184411
Fibrosis	51	6	2	0.0910113
Pulmonary Fibrosis	51	2	1	0.168825
Diabetes Mellitus, Type 2	51	19	2	0.51246
Burkitt Lymphoma	51	10	3	0.049867
Glioblastoma	51	118	14	0.131738
Biliary Tract Neoplasms	51	15	2	0.387814
Laryngeal Neoplasms	51	29	5	0.10202
Lung Neoplasms	51	157	17	0.190029
Carcinoma, Hepatocellular	51	250	24	0.33337
Obesity	51	9	1	0.567187
Hepatitis C	51	37	5	0.219375
Osteosarcoma	51	50	8	0.0612607
Anxiety Disorders	51	7	1	0.478036
Eosinophilic Esophagitis	51	29	3	0.480932
Fatty Liver	51	7	3	0.0175999
Hypertrophy	51	27	2	0.708713
Leukemia	51	40	4	0.478492
Pancreatic Neoplasms	51	117	10	0.60729
Mouth Neoplasms	51	28	3	0.456758
Polycythemia Vera	51	11	1	0.641359
Urinary Bladder Neoplasms	51	106	9	0.614984
Scleroderma, Systemic	51	15	3	0.138286
Alzheimer Disease	51	30	4	0.267685
Myelodysplastic Syndromes	51	42	2	0.904032
Osteoarthritis	51	8	1	0.524656
Neoplasms, Germ Cell and Embryonal	51	2	2	0.00764604
Leiomyoma	51	9	2	0.184411
Endomyocardial Fibrosis	51	5	1	0.370953
Inflammatory Bowel Diseases	51	7	1	0.478036
Lichen Planus, Oral	51	8	1	0.524656
Cerebellar Neoplasms	51	2	2	0.00764604
Brain Injury	51	1	1	0.0882353
Anemia, Sickle Cell	51	2	1	0.168825
Kidney Failure, Chronic	51	6	1	0.426942
Marek Disease	51	4	1	0.309612
Rhabdomyosarcoma	51	10	3	0.049867
Leukemia, Myeloid	51	16	2	0.420358
Esophageal Neoplasms	51	83	7	0.620329
Arthritis, Rheumatoid	51	20	1	0.847417
Precursor Cell Lymphoblastic Leukemia-Lymphoma	51	24	4	0.152608
Multiple Sclerosis	51	26	2	0.688228
Crohn Disease	51	20	2	0.54105
Lupus Erythematosus, Systemic	51	29	4	0.247254
Carcinoma, Basal Cell	51	32	6	0.0529673
Neurodegenerative Diseases	51	7	1	0.478036
Heart Failure	51	137	21	0.00282064
Leukemia, Myeloid, Acute	51	76	7	0.517744
Colon Neoplasms	51	4	2	0.0408356
Leukemia, Promyelocytic, Acute	51	10	1	0.605981
Pheochromocytoma	51	4	1	0.309612
Polycystic Kidney Diseases	51	8	2	0.151695

## Sheet: low-up group
disease	miRNA	hmdd	intersection	p-value
Glioblastoma	58	118	15	0.179204
Burkitt Lymphoma	58	10	1	0.655698
Cardiomyopathies	58	6	1	0.471327
Diabetes Mellitus, Type 2	58	19	4	0.11271
Aortic Valve Insufficiency	58	4	2	0.0520437
Carcinoma, Hepatocellular	58	250	26	0.452083
Lung Neoplasms	58	157	22	0.0396482
Laryngeal Neoplasms	58	29	4	0.330103
Biliary Tract Neoplasms	58	15	2	0.454692
Lymphoma	58	56	8	0.185799
Muscular Dystrophy, Duchenne	58	14	3	0.157432
Mesothelioma	58	35	5	0.267905
Spinal Cord Injuries	58	8	1	0.573189
Liver Neoplasms	58	19	5	0.0330914
Neoplasms	58	131	21	0.00959835
Arthritis	58	2	1	0.190779
Fatty Liver, Non-Alcoholic	58	5	1	0.411787
Fibrosis	58	6	2	0.114087
Hematologic Neoplasms	58	9	2	0.22575
Anxiety Disorders	58	7	1	0.524933
Esophagus	58	2	1	0.190779
Eosinophilic Esophagitis	58	29	5	0.154987
Osteosarcoma	58	50	7	0.224743
Hepatitis C	58	37	7	0.065593
Carcinoma, Oral	58	1	1	0.100346
Obesity	58	9	3	0.0520299
Heart Defects, Congenital	58	7	2	0.149686
Hepatitis	58	1	1	0.100346
Heart Diseases	58	4	1	0.34567
Precursor T-Cell Lymphoblastic Leukemia-Lymphoma	58	1	1	0.100346
Nephrosclerosis	58	6	3	0.0154309
Arthritis, Psoriatic	58	2	1	0.190779
Eclampsia	58	5	1	0.411787
Bladder Neoplasms	58	1	1	0.100346
Leukemia, Myeloid, Chronic-Phase	58	5	2	0.0812017
Reperfusion Injury	58	14	3	0.157432
Sarcoma, Ewing-s	58	6	1	0.471327
Myocardial Ischemia	58	7	2	0.149686
Pulmonary Disease, Chronic Obstructive	58	17	2	0.523122
Hypertension	58	22	3	0.382688
Kidney Neoplasms	58	7	2	0.149686
Prolactinoma	58	16	1	0.820131
Breast Neoplasms	58	243	28	0.190773
Inflammation	58	31	1	0.965655
Diabetic Nephropathies	58	11	3	0.0884292
Endometriosis	58	70	9	0.257157
Nasopharyngeal Neoplasms	58	44	5	0.458375
Psoriasis	58	17	1	0.838694
Head and Neck Neoplasms	58	78	13	0.0346813
Lymphoma, Large-Cell, Anaplastic	58	11	1	0.690856
Salivary Gland Neoplasms	58	24	1	0.925184
Carcinoma, Squamous Cell	58	93	16	0.0135046
Chondrodysplasia Punctata	58	1	1	0.100346
Precursor Cell Lymphoblastic Leukemia-Lymphoma	58	24	5	0.0817371
Arthritis, Rheumatoid	58	20	3	0.324551
Esophageal Neoplasms	58	83	11	0.192703
HCV	58	1	1	0.100346
Anus Neoplasms	58	1	1	0.100346
Odontogenic Tumors	58	3	1	0.272263
Marek Disease	58	4	1	0.34567
Kidney Failure, Chronic	58	6	2	0.114087
Brain Injury	58	1	1	0.100346
Hepatitis B, Chronic	58	1	1	0.100346
Leukemia, Myeloid	58	16	1	0.820131
Rectal Neoplasms	58	25	1	0.933016
Rhabdomyosarcoma	58	10	3	0.0691271
Colon Neoplasms	58	4	1	0.34567
Neurodegenerative Diseases	58	7	1	0.524933
Heart Failure	58	137	17	0.18382
Leukemia, Myeloid, Acute	58	76	13	0.0283104
Choriocarcinoma	58	4	2	0.0520437
Polycystic Kidney Diseases	58	8	2	0.187145
Leukemia, Promyelocytic, Acute	58	10	2	0.264905
PRRSV Infection	58	5	1	0.411787
Crohn Disease	58	20	3	0.324551
Myocytes, Cardiac	58	13	1	0.750917
Multiple Sclerosis	58	26	5	0.108268
Carcinoma, Basal Cell	58	32	6	0.0896439
Hepatoblastoma	58	7	1	0.524933
Lupus Erythematosus, Systemic	58	29	5	0.154987
Mastocytosis, Systemic	58	2	1	0.190779
Dyslipidemias	58	1	1	0.100346
Alzheimer Disease	58	30	4	0.354394
Liver Failure	58	7	2	0.149686
Myelodysplastic Syndromes	58	42	4	0.627349
Urinary Bladder Neoplasms	58	106	13	0.247255
Mouth Neoplasms	58	28	7	0.0156323
Leukemia	58	40	4	0.586462
Pancreatic Neoplasms	58	117	12	0.522
Hypertrophy	58	27	1	0.946342
Fatty Liver	58	7	1	0.524933
HBV Infection	58	7	1	0.524933
Scleroderma, Systemic	58	15	2	0.454692
Endomyocardial Fibrosis	58	5	1	0.411787
Carcinoma, Small Cell	58	13	1	0.750917
Colitis, Ulcerative	58	8	1	0.573189
Lichen Planus, Oral	58	8	1	0.573189
Leiomyoma	58	9	1	0.616619
Ischemia	58	14	2	0.418513
Osteoarthritis	58	8	2	0.187145
Myotonic Dystrophy	58	24	5	0.0817371
Ependymoma	58	9	1	0.616619
Cardiomyopathy, Hypertrophic	58	23	2	0.692652
Carcinoma, Ehrlich Tumor	58	7	2	0.149686
Myocardium	58	6	1	0.471327
Retinal Neovascularization	58	7	1	0.524933
Leukemia, Lymphocytic, Chronic, B-Cell	58	49	11	0.00569463
Infertility, Male	58	19	2	0.58574
Thyroid Neoplasms	58	56	6	0.501695
Lymphoma, Extranodal NK-T-Cell	58	2	1	0.190779
ACTH-Secreting Pituitary Adenoma	58	11	3	0.0884292
Leukemia, Myelogenous, Chronic, BCR-ABL Positive	58	14	1	0.776487
Adenocarcinoma	58	55	7	0.307669
Drug-Induced Liver Injury	58	2	1	0.190779
Periodontitis	58	17	1	0.838694
Adrenocortical Carcinoma	58	62	7	0.432053
Acquired Immunodeficiency Syndrome	58	3	1	0.272263
Carcinoma	58	47	5	0.520497
Leukemia, B-Cell	58	12	2	0.343
HIV Infections	58	6	2	0.114087
Sepsis	58	16	4	0.0664027
Influenza, Human	58	4	2	0.0520437
Prostatic Neoplasms	58	134	18	0.0942171
Lupus Nephritis	58	7	1	0.524933
Vascular Calcification	58	3	1	0.272263
Irritable Bowel Syndrome	58	2	1	0.190779
Barrett Esophagus	58	20	5	0.0407827
Vascular Diseases	58	10	3	0.0691271
Liver Cirrhosis	58	22	3	0.382688
Scleroderma, Localized	58	1	1	0.100346
Endometrial Neoplasms	58	62	9	0.153623
Distal Myopathies	58	5	1	0.411787
Waldenstrom Macroglobulinemia	58	9	1	0.616619
Hypertrophy, Left Ventricular	58	5	2	0.0812017
Aortic Aneurysm, Thoracic	58	15	6	0.00193653
Kidney Diseases	58	7	2	0.149686
Lymphoma, B-Cell	58	34	8	0.0141968
Retinoblastoma	58	44	4	0.665697
Hepatitis, Chronic	58	13	4	0.0328005
Schizophrenia	58	41	10	0.00448762
Myeloproliferative Disorders	58	6	1	0.471327
Liver Diseases	58	5	3	0.00830677
Parkinson Disease	58	35	9	0.00487039
Lymphoproliferative Disorders	58	3	1	0.272263
Hyperlipidemias	58	2	1	0.190779
Myocardial Infarction	58	36	5	0.28847
Lung Diseases, Interstitial	58	11	1	0.690856
Diabetes Mellitus	58	9	1	0.616619
Huntington Disease	58	9	1	0.616619
Lymphoma, Mantle-Cell	58	11	2	0.304122
Stomach Neoplasms	58	5	1	0.411787
Autistic Disorder	58	38	6	0.170013
Wounds and Injuries	58	7	1	0.524933
Prostate Neoplasms	58	6	1	0.471327
Aortic Valve Stenosis	58	6	3	0.0154309
Coronary Artery Disease	58	20	1	0.883802
Toxoplasmosis	58	8	2	0.187145
Trophoblasts	58	7	2	0.149686
Periodontal Diseases	58	5	1	0.411787
Tongue Neoplasms	58	4	2	0.0520437
Fanconi Anemia	58	1	1	0.100346
Synapses	58	1	1	0.100346
Lupus Vulgaris	58	61	5	0.760118
Stomach Neoplasms	58	205	26	0.078241
Lipid Metabolism Disorders	58	1	1	0.100346
Tuberculosis, Pulmonary	58	32	4	0.403002
Testicular Neoplasms	58	8	1	0.573189
Carcinoma, Endometrioid	58	3	1	0.272263
Pituitary Neoplasms	58	16	3	0.210344
Glioma	58	86	13	0.070824
Asthma	58	21	2	0.642244
Aging	58	6	1	0.471327
Hepatitis B	58	34	8	0.0141968
Ovarian Neoplasms	58	129	17	0.120085
Hepatitis C, Chronic	58	1	1	0.100346
Adrenocortical Adenoma	58	8	2	0.187145
Meningioma	58	7	3	0.0250895
Multiple Myeloma	58	34	4	0.451065
HIV	58	11	2	0.304122
Hemangiosarcoma	58	6	1	0.471327
Gastrointestinal Neoplasms	58	32	5	0.208778
Muscular Disorders, Atrophic	58	51	9	0.0565994
Medulloblastoma	58	76	9	0.347277
Glomerulonephritis, IGA	58	6	1	0.471327
Hodgkin Disease	58	28	2	0.793839
Atherosclerosis	58	25	1	0.933016
Lymphoma, T-Cell	58	17	1	0.838694
Stroke	58	17	3	0.23817
Hemangioma	58	1	1	0.100346
Azoospermia	58	20	3	0.324551
Carcinoma, Renal Cell	58	133	11	0.824675
Helplessness, Learned	58	8	2	0.187145
Patau Syndrome	58	3	1	0.272263
Cryptosporidium	58	4	2	0.0520437
Colonic Neoplasms	58	90	11	0.279439
Muscular Dystrophies	58	10	2	0.264905
Lymphoma, Large B-Cell, Diffuse	58	8	1	0.573189
Neoplasms, Squamous Cell	58	36	3	0.723299
Leukemia-Lymphoma, Adult T-Cell	58	18	2	0.555185
Musculoskeletal Abnormalities	58	11	2	0.304122
Carcinoma, Non-Small-Cell Lung	58	113	18	0.0191723
Cholangiocarcinoma	58	15	1	0.799472
Astrocytoma	58	22	3	0.382688
Toxoplasma	58	7	1	0.524933
Adenoviridae Infections	58	73	12	0.0468735
Colorectal Neoplasms	58	171	18	0.452361
Atrial Fibrillation	58	20	6	0.0100176
Melanoma	58	165	21	0.114666
Sarcoma, Ewing	58	10	3	0.0691271
Neuroblastoma	58	47	5	0.520497
Fatty Liver, Alcoholic	58	4	1	0.34567
Hypoxia-Ischemia, Brain	58	1	1	0.100346
Uterine Cervical Neoplasms	58	60	10	0.0634939
Amyotrophic Lateral Sclerosis	58	1	1	0.100346
Biliary Atresia	58	2	1	0.190779

## Sheet: low-down group
disease	miRNA	hmdd	intersection	p-value
Heart Defects, Congenital	83	7	1	0.664205
Retinal Degeneration	83	9	2	0.378705
Pre-Eclampsia	83	36	12	0.00238122
RNA Virus Infections	83	1	1	0.143599
Arthritis, Psoriatic	83	2	1	0.26679
Leukemia, Biphenotypic, Acute	83	3	1	0.372443
Eclampsia	83	5	1	0.540675
Encephalomyelitis, Autoimmune, Experimental	83	1	1	0.143599
Reperfusion Injury	83	14	3	0.32533
Myocardial Ischemia	83	7	2	0.265234
Pulmonary Disease, Chronic Obstructive	83	17	2	0.728265
Hypertension	83	22	4	0.39087
Kidney Neoplasms	83	7	1	0.664205
Inflammation	83	31	1	0.992887
Prolactinoma	83	16	2	0.695647
Breast Neoplasms	83	243	36	0.440436
Nasopharyngeal Neoplasms	83	44	6	0.627234
Endometriosis	83	70	11	0.422768
Psoriasis	83	17	2	0.728265
Stomach Diseases	83	2	1	0.26679
Cerebral Infarction	83	8	1	0.713016
Head and Neck Neoplasms	83	78	16	0.0717496
Lymphoma, Large-Cell, Anaplastic	83	11	4	0.058844
Salivary Gland Neoplasms	83	24	5	0.252708
Carcinoma, Squamous Cell	83	93	16	0.240114
Glioblastoma	83	118	25	0.0154691
Burkitt Lymphoma	83	10	5	0.0076071
Brain Neoplasms	83	10	2	0.432905
Pulmonary Fibrosis	83	2	1	0.26679
Diabetes Mellitus, Type 2	83	19	5	0.122189
Aortic Valve Insufficiency	83	4	1	0.46303
Demyelinating Diseases	83	3	2	0.0554827
Carcinoma, Hepatocellular	83	250	41	0.135502
Laryngeal Neoplasms	83	29	9	0.0146463
Lung Neoplasms	83	157	22	0.60446
Biliary Tract Neoplasms	83	15	1	0.905227
Lymphoma	83	56	10	0.27099
Fibrosarcoma	83	2	2	0.0204074
Mesothelioma	83	35	10	0.0186604
Muscular Dystrophy, Duchenne	83	14	2	0.620968
Spinal Cord Injuries	83	8	1	0.713016
Lymphoma, Non-Hodgkin	83	3	2	0.0554827
Liver Neoplasms	83	19	2	0.784773
Arthritis	83	2	1	0.26679
Neoplasms	83	131	28	0.00847354
Hematologic Neoplasms	83	9	3	0.125916
Gastritis, Atrophic	83	1	1	0.143599
Anxiety Disorders	83	7	4	0.00986213
Eosinophilic Esophagitis	83	29	2	0.93922
Osteosarcoma	83	50	8	0.430135
Cystic Fibrosis	83	1	1	0.143599
Hepatitis C	83	37	3	0.923107
HIV-1	83	4	1	0.46303
Obesity	83	9	3	0.125916
Hamartoma Syndrome, Multiple	83	2	1	0.26679
Amyloidosis	83	4	1	0.46303
Liver Failure	83	7	1	0.664205
Alzheimer Disease	83	30	7	0.123091
Myelodysplastic Syndromes	83	42	9	0.131196
Urinary Bladder Neoplasms	83	106	20	0.097183
Polycythemia Vera	83	11	2	0.48454
Mouth Neoplasms	83	28	2	0.930608
Pancreatic Neoplasms	83	117	15	0.747746
Leukemia	83	40	10	0.0462528
Fatty Liver	83	7	4	0.00986213
Hypertrophy	83	27	2	0.92087
Down Syndrome	83	2	1	0.26679
Scleroderma, Systemic	83	15	1	0.905227
Cerebral Hemorrhage	83	5	1	0.540675
Inflammatory Bowel Diseases	83	7	2	0.265234
Endomyocardial Fibrosis	83	5	1	0.540675
Carcinoma, Small Cell	83	13	1	0.869737
Colitis, Ulcerative	83	8	2	0.322529
Lichen Planus, Oral	83	8	1	0.713016
Diabetes Complications	83	1	1	0.143599
Leiomyoma	83	9	3	0.125916
Ischemia	83	14	2	0.620968
Osteoarthritis	83	8	1	0.713016
Neoplasms, Germ Cell and Embryonal	83	2	2	0.0204074
Fibroblasts	83	1	1	0.143599
Gastric Neoplasms	83	4	2	0.100684
Precursor Cell Lymphoblastic Leukemia-Lymphoma	83	24	4	0.460673
Esophageal Neoplasms	83	83	12	0.544931
Arthritis, Rheumatoid	83	20	4	0.320159
Rhinitis, Allergic, Perennial	83	9	1	0.754805
Anus Neoplasms	83	1	1	0.143599
Odontogenic Tumors	83	3	1	0.372443
Kidney Failure, Chronic	83	6	3	0.041332
Cerebellar Neoplasms	83	2	2	0.0204074
Leukemia, Myeloid	83	16	6	0.0177295
Rectal Neoplasms	83	25	2	0.897488
Rhabdomyosarcoma	83	10	2	0.432905
Colon Neoplasms	83	4	2	0.100684
Heart Failure	83	137	29	0.00837691
Leukemia, Myeloid, Acute	83	76	12	0.407018
Behcet Syndrome	83	2	1	0.26679
Polycystic Kidney Diseases	83	8	4	0.017578
PRRSV Infection	83	5	1	0.540675
Leukemia, Promyelocytic, Acute	83	10	1	0.790571
Diabetes Mellitus, Type 1	83	1	1	0.143599
Crohn Disease	83	20	2	0.809013
Myocytes, Cardiac	83	13	2	0.578734
Multiple Sclerosis	83	26	5	0.312688
Hepatoblastoma	83	7	2	0.265234
Carcinoma, Basal Cell	83	32	14	3.03084e-05
Mastocytosis, Systemic	83	2	1	0.26679
Lupus Erythematosus, Systemic	83	29	4	0.620262
Vascular Diseases	83	10	3	0.161902
Leiomyosarcoma	83	1	1	0.143599
Alopecia	83	5	1	0.540675
Distal Myopathies	83	5	1	0.540675
Endometrial Neoplasms	83	62	7	0.820217
Waldenstrom Macroglobulinemia	83	9	3	0.125916
Kidney Diseases	83	7	1	0.664205
Lymphoma, B-Cell	83	34	7	0.201981
Acute Coronary Syndrome	83	8	1	0.713016
Retinoblastoma	83	44	5	0.787327
Hepatitis, Chronic	83	13	4	0.101775
Schizophrenia	83	41	8	0.221691
Francisella	83	1	1	0.143599
Sarcoma, Synovial	83	3	1	0.372443
Myeloproliferative Disorders	83	6	3	0.041332
Ovary Syndrome	83	1	1	0.143599
Liver Diseases	83	5	1	0.540675
Parkinson Disease	83	35	1	0.996324
Pain	83	7	1	0.664205
Hyperlipidemias	83	2	1	0.26679
Myocardial Infarction	83	36	7	0.247513
Lung Diseases, Interstitial	83	11	3	0.200548
Diabetes Mellitus	83	9	2	0.378705
Myositis Ossificans	83	1	1	0.143599
Lymphoma, Mantle-Cell	83	11	5	0.0123836
Renal Insufficiency	83	1	1	0.143599
Wounds and Injuries	83	7	1	0.664205
Stomach Neoplasms	83	5	1	0.540675
Autistic Disorder	83	38	9	0.078349
Myotonic Dystrophy	83	24	3	0.69587
Ependymoma	83	9	3	0.125916
Cardiomyopathy, Hypertrophic	83	23	1	0.973771
Carcinoma, Ehrlich Tumor	83	7	1	0.664205
Myocardium	83	6	1	0.607209
Retinal Neovascularization	83	7	3	0.0649344
Leukemia, Lymphocytic, Chronic, B-Cell	83	49	13	0.0141827
Thyroid Neoplasms	83	56	7	0.723313
Abortion, Habitual	83	3	1	0.372443
Lymphoma, Extranodal NK-T-Cell	83	2	1	0.26679
ACTH-Secreting Pituitary Adenoma	83	11	2	0.48454
Leukemia, Myelogenous, Chronic, BCR-ABL Positive	83	14	3	0.32533
Adenocarcinoma	83	55	11	0.146732
Periodontitis	83	17	4	0.21757
Pregnancy, Ectopic	83	4	1	0.46303
Adrenocortical Carcinoma	83	62	11	0.262969
Precursor B-Cell Lymphoblastic Leukemia-Lymphoma	83	7	1	0.664205
Carcinoma	83	47	13	0.00976183
Graft vs Host Disease	83	1	1	0.143599
Leukemia, B-Cell	83	12	5	0.0188569
Sepsis	83	16	2	0.695647
Prostatic Neoplasms	83	134	31	0.0011715
SARS Virus	83	3	1	0.372443
Gout	83	13	5	0.0272288
Panic Disorder	83	4	1	0.46303
Colitis	83	1	1	0.143599
Barrett Esophagus	83	20	3	0.566615
Hodgkin Disease	83	28	7	0.0910255
Lung Diseases	83	1	1	0.143599
Atherosclerosis	83	25	5	0.282364
Lymphoma, T-Cell	83	17	3	0.451014
Stroke	83	17	2	0.728265
Antiphospholipid Syndrome	83	2	1	0.26679
Hemangioma	83	1	1	0.143599
Azoospermia	83	20	7	0.0157377
Carcinoma, Renal Cell	83	133	21	0.340937
Carcinoma, Neuroendocrine	83	2	1	0.26679
Helplessness, Learned	83	8	1	0.713016
Patau Syndrome	83	3	1	0.372443
Intervertebral Disk	83	1	1	0.143599
Colonic Neoplasms	83	90	16	0.197436
Cardiomyopathy, Dilated	83	6	1	0.607209
Neoplasms, Squamous Cell	83	36	6	0.415929
Lymphoma, Large B-Cell, Diffuse	83	8	1	0.713016
Leukemia-Lymphoma, Adult T-Cell	83	18	5	0.101056
Muscular Dystrophies	83	10	2	0.432905
Musculoskeletal Abnormalities	83	11	4	0.058844
Carcinoma, Non-Small-Cell Lung	83	113	22	0.0605175
Astrocytoma	83	22	5	0.1963
Cholangiocarcinoma	83	15	3	0.367789
Toxoplasma	83	7	4	0.00986213
Skin Neoplasms	83	4	4	0.000399276
Colorectal Neoplasms	83	171	32	0.037447
Adenoviridae Infections	83	73	6	0.969406
Melanoma	83	165	28	0.158677
Atrial Fibrillation	83	20	2	0.809013
Neuroblastoma	83	47	10	0.118744
Sarcoma, Ewing	83	10	2	0.432905
Uterine Cervical Neoplasms	83	60	13	0.0702446
Leukoplakia, Oral	83	1	1	0.143599
Schistosomiasis	83	1	1	0.143599
Amyotrophic Lateral Sclerosis	83	1	1	0.143599
Aortic Valve Stenosis	83	6	1	0.607209
Coronary Artery Disease	83	20	2	0.809013
Toxoplasmosis	83	8	6	0.000163932
Periodontal Diseases	83	5	2	0.152448
Trophoblasts	83	7	2	0.265234
Tongue Neoplasms	83	4	2	0.100684
Fanconi Anemia	83	1	1	0.143599
Lupus Vulgaris	83	61	2	0.999444
Synapses	83	1	1	0.143599
Stomach Neoplasms	83	205	40	0.00691938
Child Development Disorders, Pervasive	83	4	1	0.46303
Cardiomegaly	83	9	1	0.754805
Hand, Foot and Mouth Disease	83	7	2	0.265234
Liposarcoma	83	4	2	0.100684
Tuberculosis, Pulmonary	83	32	6	0.304447
Testicular Neoplasms	83	8	2	0.322529
Carcinoma, Endometrioid	83	3	1	0.372443
Pituitary Neoplasms	83	16	3	0.409818
Glioma	83	86	24	0.000262589
Asthma	83	21	5	0.16999
Carcinoma, Embryonal	83	1	1	0.143599
Muscular Dystrophy, Facioscapulohumeral	83	6	4	0.00474508
Hepatitis B	83	34	7	0.201981
Ovarian Neoplasms	83	129	23	0.129577
Adrenocortical Adenoma	83	8	2	0.322529
Mycosis Fungoides	83	10	2	0.432905
Multiple Myeloma	83	34	6	0.359825
HIV	83	11	1	0.821175
Hemangiosarcoma	83	6	3	0.041332
Angina, Unstable	83	1	1	0.143599
Gastrointestinal Neoplasms	83	32	5	0.497107
Colorectal Neoplasms, Hereditary Nonpolyposis	83	1	1	0.143599
Atrophy	83	3	1	0.372443
Muscular Disorders, Atrophic	83	51	9	0.300625
Glomerulonephritis, IGA	83	6	2	0.208006
Medulloblastoma	83	76	17	0.0292369
